# Supplementary material for: Investigating genetic-and-epigenetic networks, and the cellular mechanisms occurring in Epstein–Barr virus-infected human B lymphocytes via big data mining and genome-wide two-sided NGS data identification
Source: PLoS One. 2018 Aug 22;13(8):e0202537. doi: 10.1371/journal.pone.0202537 (PMC6105016; doi:10.1371/journal.pone.0202537)
Supplement: S1 Table — S1A Table and S1B Table show each edge of the real GIGENs and HVCNs. S1C Table reveals the p-value of each edge in the PPINs of the HVCNs. S1D Table is the identified virus-interacting host pathways at the first and second infection stages. (XLSX) [file pone.0202537.s003.xlsx]

## Sheet: S1A_GIGEN
S1A Table. Each edge at the first and second infection stages in the real GIGENs
First infection stage																																						Second infection stage
Viral PPI		Interspecies PPI		Human PPI		Human GRN		Human GRN		Human GRN		Human GRN		Human GRN		Human GRN		Viral GRN		Human miR regulation		Human miR regulation		Human miR regulation		Human miR regulation		Human miR regulation		Viral miR regulation		Viral miR regulation		Viral miR regulation		Viral miR regulation		Viral PPI		Interspecies PPI		Human PPI		Human GRN		Human GRN		Human GRN
Viral protein A	Viral protein B	Viral protein A	Human protein B	Host protein A	Host protein B	Human TF	Human gene	Human TF	Human MIR	Human TF	Human lncRNAs	Human lncRNAs	Human gene	Human TF	Viral gene	Human TF	Viral MIR	Viral TF	Human gene	Human MIR	Human gene	Human MIR	Human MIR	Human MIR	Human lncRNAs	Human MIR	Viral MIR	Human MIR	Viral gene	Viral MIR	Viral gene	Viral MIR	Human gene	Viral MIR	Human MIR	Viral MIR	Human lncRNAs	Viral protein A	Viral protein B	Viral protein A	Human protein B	Host protein A	Host protein B	Human TF	Human gene	Human TF	Human MIR	Human TF	Human lncRNAs
BALF3	BBLF4	BBRF2	CEP76	CKMT1B	RNF187	ETS1	A1BG-AS1	AR	MIR101-2	GATA2	ADAM8	MIR210HG	APH1A	YY1	BALF1	ZEB1	miR-BART1-3p	BZLF1	AKAP7	MIR107	AAGAB	MIR421	MIR21	MIR4295	AFG3L1P	MIR346	miR-BART5	MIR1233-1	BZLF1	miR-BART5	EBNA2	miR-BART14	AATF	miR-BART10	MIR590	miR-BART1-3p	EMG1	A73	BARF0	BDLF4	CCT5	RALY	ZBTB11-AS1	ETS1	A1BG-AS1	AR	MIR101-2	ETS1	ADAM8
BDLF4	BFLF1	BPLF1	CLK1	HIST1H2BN	SETDB1	ZEB1	A2ML1	AR	MIR103A2	TP73	ALDH3B1	MIR210HG	ATPAF2	YY1	BCRF1	FOXP3	miR-BART10	BZLF1	CLOCK	MIR4700	AAMP	MIR761	MIR298	MIR4500	AFG3L1P							miR-BART6-5p	ABCA11P	miR-BART1-3p	MIR766	miR-BART1-3p	LINC00338	BALF3	BBLF4	BNRF1	CCT5	KIAA1009	TSPAN4	FOXC1	A2ML1	AR	MIR103A2	GATA2	ADAM8
BARF1	BFRF2	BVLF1	COL6A1	RBPMS	STX11	ETS1	A3GALT2	GATA2	MIR106B	AR	C16orf52	MIR210HG	BRCA1	FOXP3	BHRF1	MAX	miR-BART14	BZLF1	CMTM4	MIR3179-3	AARSD1	MIR320A	MIR4755	MIR301B	C12orf75							miR-BART1-3p	ABCB6			miR-BART6-5p	LINC00526	BBLF2/BBLF3	BFLF2	BRLF1	CREBBP	ATM	ZBTB11-AS1	NFATC2	A2ML1	MAFB	MIR106B	BACH1	AFG3L1P
BARF1	BFRF3	BGLF3	CRIP2	PCNA	PPP2R2B	ESR1	A4GALT	AR	MIR125B2	FOXP3	CASC2	MIR210HG	CLK2	KLF4	BHRF1	FOSL1	miR-BART5	BZLF1	CSPP1	MIR3127	AASDHPPT	MIR4319	MIR658	MIR29A	C9orf69							miR-BART1-3p	ABHD15			miR-BHRF1-2	LINC00617	BARF1	BFRF2	BALF1	CTNND1	DDX24	IL12RB2	ETS1	A3GALT2	SPIB	MIR107	RUNX2	AFG3L1P
A73	BGLF2	BXLF1	CTSB	DCTN1	ERVK13-1	AR	AADAC	CTCFL	MIR130B	FOXP3	CDKN2B-AS1	MIR210HG	FOXK2	GATA2	BILF1	MAX	miR-BART6-5p	BZLF1	CSTA	MIR374B	ABAT	MIR4295	MIR92A1	MIR4262	CDKN2B-AS1							miR-BART14	ACADM			miR-BART6-5p	SNHG1	BBLF1	BGLF2	BDLF1	CTSC	KIAA1009	SNORD17	ESR1	A4GALT	AR	MIR125B2	NRF1	C9orf69
BALF1	BGLF5	BDLF1	CTSC	MRPL39	PCM1	GATA2	AADACL2	E2F4	MIR137HG	FOXP3	DLEU2	MIR210HG	ID1	YY1	BcRF1	CTCFL	miR-BHRF1-2	BZLF1	GRASP	MIR17	ABCA1	MIR761	MIRLET7D	MIR4458	CDKN2B-AS1							miR-BART14	ACAP2			miR-BART14	ZNF518A	BFRF2	BGRF1/BDRF1	EBER2	EIF2AK2	DNASE2B	FANCC	ETS1	AAAS	CTCFL	MIR130B	FOXP3	CASC2
BARF0	BGRF1/BDRF1	BPLF1	CUL3	PHYKPL	SLX4	GATA2	AAED1	REL	MIR146A	E2F4	HCG27	MIR210HG	ILK					BZLF1	GYS1	MIR183	ABCB10			MIR761	HIST2H2BA							miR-BART14	ACBD3					BFRF3	BGRF1/BDRF1	BGLF3.5	EMD	MECR	NMRK2	YBX1	AAAS	E2F4	MIR137HG	FOXP3	DLEU2
BCRF1	BGRF1/BDRF1	BNRF1	DAXX	REL	YBX1	GATA2	AAMDC	HLTF	MIR148A	AR	HCG9	MIR210HG	JOSD1					BZLF1	KRT85	MIR301B	ABCB7			MIR4295	LINC00339							miR-BART14	ACP1					BGLF1	BGRF1/BDRF1	BALF1	ERC1	COPE	MON2	AR	AADAC	MAFG	MIR144	YBX1	GPHB5
BFRF2	BHRF1	BLRF2	DVL2	FCGR3A	TRPM3	ETS1	AARS2	SP1	MIR148B	GATA2	HCG9	MIR210HG	KBTBD7					BZLF1	MMP12	MIR185	ABCC1			MIR206	LINC00482							miR-BART20-5p	ACTR3					BFRF2	BHRF1	BLLF3	GOLGA2	FBXO44	OTUD7B	GATA2	AADACL2	SPI1	MIR146A	ETS1	HCG27
BFRF3	BHRF1	CCDC67	EBNA-LP	IKZF3	PITRM1	YBX1	AARS2	ZEB1	MIR148B	YBX1	HCG9	MIR210HG	KLC1					BZLF1	NAT1	MIR15A	ABCC10			MIR320A	LINC00641							miR-BART1-3p	ADA					BDLF2	BKRF2	BZLF1	GPRASP1	POLD2	TUBGCP2	YBX1	AADAT	ETS1	MIR148A	TP73	LINC00114
BBLF1	BLLF1	CDKN1A	EBNA-LP	DNAJB14	EGFR	YBX1	AASDH	AR	MIR16-2	GATA1	KCNQ1DN	MIR210HG	LASP1					BZLF1	NTRK1	MIR26B	ABCC4			MIR107	LINC00662							miR-BART10	ADAM9					BALF4	BKRF3	BILF1	GRN	COQ7	IKBKB	YBX1	AAED1	NR4A2	MIR148B	E2F4	LINC00115
BBLF1	BLLF1-SV	DNAJC13	EBNA-LP	DUSP23	TRIM53AP	AR	ABCA10	CTCFL	MIR17	GATA2	KCNQ1DN	MIR210HG	PAXIP1					BZLF1	PAN3	MIR107	ABCC5			MIR4500	LINC00665							miR-BART14	ADCY10P1					BLLF1	BLLF2	EBNA-LP	H1FX	BZRAP1-AS1	EPOR	GATA2	AAMDC	ELF5	MIR155	FOXP3	LINC00189
BLLF1	BLLF1-SV	CSNK2A2	EBNA1-Q	ARRB2	USP54	ETS1	ABCA17P	ZNF354C	MIR182	YBX1	KCNQ1DN	MIR210HG	PEO1					BZLF1	PRICKLE2	MIR4500	ABCC5			MIR3167	LINC00689							miR-BART14	ADD3					BDLF2	BMRF2	BPLF1	HLA-A	CAMTA1	EEA1	YBX1	AAR2	NFIC	MIR15A	ETS1	LINC00200
BLLF1	BLLF2	CD46	EBNA2	GPR84	TMEM173	NFIC	ABCA2	YY1	MIR183	AR	LINC00052	MIR210HG	POLE2					BZLF1	RHOH	MIR200B	ABCC9			MIR183	MAL2							miR-BART6-5p	ADD3					BFRF1	BMRF2	BSRF1	IGF2R	EIF3C	LONP1	GATA2	AARSD1	NFIC	MIR15B	YBX1	LINC00238
BALF4	BLRF2	DDX20	EBNA2	PREX2	RDX	SP1	ABCA2	GATA1	MIR185	GATA2	LINC00052	MIR210HG	PSMC3					BZLF1	UGT2B15	MIR4490	ABCD2			MIR301B	MIR17HG							miR-BART14	AFF4					BMRF2	BNLF2a	BCRF1	IL10RA	CLCN3	MRPL19	ETS1	ABAT	AR	MIR16-2	FOXP3	LINC00261
BGLF1	BNLF2a	BVRF1	EFEMP1	IRF3	ULK4	AR	ABCA4	TAL1	MIR185	ETS1	LINC00094	MIR210HG	PSMD3							MIR320B2	ABCD3			MIR30D	SCAMP1							miR-BART14	AGPAT5					BFRF2	BOLF1	BcRF1	IL10RA	ATF7	NAA16	SPIB	ABCA1	NFE2L1::MAFG	MIR182	FOXP3	LINC00264
BKRF2	BNLF2a	BALF2	ELF2	CEP128	OTUD4	TP73	ABCA5	TFAP2A	MIR185	TP73	LINC00114	MIR210HG	RACGAP1							MIR3655	ABCD3			MIR5047	SEC22B							miR-BART15	AHCYL1					BALF3	BORF1	BALF1	INF2	ARHGAP9	TXNDC12	AR	ABCA10	TFAP2A	MIR183	E2F4	LINC00265
BALF3	BORF1	BGLF3.5	EMD	LCA5	RRP7B	E2F4	ABCB1	ZEB1	MIR185	YBX1	LINC00114	MIR210HG	SCNM1							MIR147A	ABCD4			MIR761	SLC37A4							miR-BART1-3p	AIM1					BBLF2/BBLF3	BORF1	BXLF2	ITGAV	ATF5	SH3RF1	YBX1	ABCA12	MAFG	MIR185	YBX1	LINC00272
BDLF1	BORF1	A73	GNB2L1	ATP5C1	UBE2E1	TP73	ABCB4	HLTF	MIR186	ETS1	LINC00115	MIR210HG	STK25							MIR301B	ABCE1			MIR184	SLC38A3							miR-BART14	AJUBA					BLLF3	BORF1	IKBKB	LMP1	HMBOX1	MSL3	ETS1	ABCA17P	NRF1	MIR18A	E2F4	LINC00277
BARF1	BORF2	BZLF2	HLA-DRB1	SUPT5H	VWA1	PRDM14	ABCB5	CTCFL	MIR18A	E2F4	LINC00116	MIR210HG	TCF20							MIR433	ABCF2			MIR4465	SNHG5							miR-BART1-5p	AK3					BALF3	BPLF1	BXLF1	NAGK	CCDC43	MAPKAP1	RUNX1	ABCA2	AR	MIR190A	FOXP3	LINC00282
BARF1	BSLF1	BBRF3	HOMER3	HERC4	SLC25A22	BRCA1	ABCB9	AR	MIR190A	YBX1	LINC00173	MIR210HG	UBE2Z							MIR320A	ABCG1			MIR1295B	TSGA10IP							miR-BHRF1-2	AKR1D1					BCRF1	BPLF1	BHRF1	PDLIM7	DMWD	FAM211A-AS1	YBX1	ABCA4	ZNF354C	MIR191	AR	LINC00284
BBRF1	BSLF2/BMLF1	BDLF3	HOMER3	HBS1L	MAPRE1	FOXP3	ABCB9	ARNT	MIR191	FOXP3	LINC00189	MIR210HG	UIMC1							MIR185	ABCG4			MIR4659A	TSGA10IP							miR-BART14	AKR7A2					BKRF4	BRLF1	BFLF2	PDXDC1	COIL	PACSIN2	TP73	ABCA5	MAFG	MIR192	FOXP3	LINC00299
BBRF1	BSRF1	BLLF1	HOMER3	SCML2	SLC6A20	NFIC	ABCB9	CTCFL	MIR19A	ETS1	LINC00200	MIR210HG	ZMYND19							MIR320A	ABHD12			MIR4500	TTL							miR-BART6-5p	ALCAM					BARF1	BSLF1	EBNA1	PML	AP1M2	LEFTY2	TP73	ABCB4	BCLAF1	MIR19A	E2F4	LINC00304
A73	BTRF1	BLLF1-SV	HOMER3	CDK5	PTBP3	PRDM14	ABCC11	AR	MIR19B1	E2F4	LINC00265	AFG3L1P	ZNF404							MIR320A	ABHD14B			MIR3688-2	UBXN8							miR-BART14	ALDH1A2					BBRF1	BSLF2/BMLF1	BNLF2b	PRKACB	BCL2L13	DENND1C	GATA2	ABCB5	AR	MIR19B1	YBX1	LINC00305
BLLF1	BZLF2	BLRF1	HOMER3	CNTROB	VAMP7	E2F4	ABCC3	CTCFL	MIR20A	E2F4	LINC00277									MIR130B	ABHD17A			MIR1296	VPS11							miR-BART6-5p	ALDH9A1					BLRF2	BSLF2/BMLF1	BVRF1	PSMA3	ARL5A	IKBKB	TP73	ABCB9	RAD21	MIR20A	FOXP3	LINC00309
BLLF1-SV	BZLF2	EBER1	IGF1	CAPRIN2	PTBP3	FOXP3	ABCC4	MZF1	MIR22	FOXP3	LINC00282									MIR761	ABHD2			MIR26B	YTHDF3							miR-BART14	ALG11					BORF2	BSLF2/BMLF1	LMP2A	PSMA4	C1orf43	HADHA	TFAP2A	ABCC1	SOX10	MIR21	YBX1	LINC00312
BARF1	BaRF1	BRLF1	IKBIP	CHRM1	SYT1	GATA2	ABCC5	HLTF	MIR222	AR	LINC00284									MIR301B	ABHD3											miR-BHRF1-2	ALG11					BORF1	BVRF1	BDLF2	PSME3	KIAA1033	TRIM33	PRDM14	ABCC11	ETS1	MIR210	YBX1	LINC00324
BFRF2	BaRF1	EBER1	IL10	FAM95A	SYT1	NFIC	ABCC5	MAFG	MIR223	FOXP3	LINC00299									MIR26B	ABHD5											miR-BART14	ALG13					BSLF2/BMLF1	BXRF1	BGLF2	RBCK1	GAPVD1	POLQ	FOXC1	ABCC4	ZEB1	MIR216A	YBX1	LINC00336
BFRF3	BaRF1	BGLF4	IQGAP2	BCCIP	PRKRA	ZEB1	ABCC5	E2F4	MIR22HG	E2F4	LINC00304									MIR941-2	ABI1											miR-BART1-3p	ALG6					BARF1	BaRF1	EBNA3A	RBPJ	EEF1E1	STAT3	YBX1	ABCC8	SOX10	MIR223	YBX1	LINC00346
BORF2	BaRF1	BXLF2	ITGAV	HNRNPM	IKZF3	GATA2	ABCC8	ARNT	MIR23A	YBX1	LINC00305									MIR96	ABI1											miR-BART14	ALKBH3					BFRF2	BaRF1	EBNA3C	RBPJ	MLH1	NOL10	ZEB1	ABCG4	ZEB1	MIR23A	GATA2	LINC00469
BSLF1	BaRF1	BMRF2	ITGB1	EZR	PPP6C	YY1	ABCD1	ARNT::AHR	MIR23A	FOXP3	LINC00309									MIR4755	ABI2											miR-BART15	ALS2					BSLF1	BaRF1	BSLF2/BMLF1	RBPMS	TRAFD1	XPA	YBX1	ABHD1	AR	MIR24-1	E2F4	LINC00470
BFRF3	BcLF1	BALF1	ITM2C	MARS	NEDD8	ETS1	ABCF1	ETS1	MIR23A	GATA2	LINC00310									MIR5095	ABI2											miR-BART19-3p	ANGEL2					BFRF2	BcLF1	BALF2	SDCBP2	ARL6IP4	URI1	ETS1	ABHD11	AR	MIR26B	YBX1	LINC00471
BNLF2a	BcLF1	BNRF1	KANK2	NFKB1	NUDT9	E2F4	ABCF2	MAX	MIR23A	E2F4	LINC00324									MIR185	ABI3											miR-BART14	ANKMY1					BVRF1	BcLF1	BDLF4	SFXN3	IKBKB	SETMAR	GATA2	ABHD11	ARNT	MIR27A	GATA3	LINC00476
BGRF1/BDRF1	BcRF1	BILF1	LMNB1	GABRA1	PDGFRA	ETS1	ABCF2	NFIC	MIR23A	YBX1	LINC00324									MIR15A	ABL2											miR-BART14	ANKRD12					BVRF2	BcLF1	BNLF2a	SLC3A2	PATZ1	VPS18	PRDM14	ABHD11	YY1	MIR27B	AR	LINC00478
BBRF3	BdRF1	EBNA1	LNX1	MAPK1	PTBP3	YBX1	ABHD1	SPI1	MIR23A	YBX1	LINC00336									MIR186	ABL2											miR-BART3	ANKRD13C					BPLF1	BcRF1	EBER1	SSB	FER	UPF2	ETS1	ABHD14A	BRCA1	MIR29A	YBX1	LINC00479
BRLF1	BdRF1	LF2	LNX1	TFG	TTN	ETS1	ABHD11	TFAP2A	MIR23A	GATA2	LINC00346									MIR19A	ABR											miR-BART14	ANKRD28					BBRF3	BdRF1	BGLF4	SUMO2	OBFC1	TXN2	ETS1	ABHD16A	SOX10	MIR301A	YBX1	LINC00487
BZLF1	EBNA2	BDLF2	LTBP4	FGF21	ZC3H14	GATA2	ABHD11	USF1	MIR23A	YBX1	LINC00346									MIR1227	ABT1											miR-BART3	ANKRD44					BFRF2	BdRF1	BGLF5	SUMO2	BCL2L13	SNX3	E2F4	ABHD16B	MAFG	MIR301B	YBX1	LINC00488
BALF5	EBNA3A	BDLF1	MAPK7	DISC1	HIST1H2BN	NFIC	ABHD13	AR	MIR24-1	GATA2	LINC00469									MIR507	ACAA1											miR-BART1-3p	ANKZF1					BRLF1	BdRF1	BLRF1	SUMO2	OSGEP	SH3KBP1	FOXP3	ABHD17B	SOX10	MIR30A	FOXP3	LINC00515
BCRF1	EBNA3A	EBNA3B	MRPS18B	FOXO3	REV3L	ETS1	ABHD14A	NFIC	MIR25	ETS1	LINC00471									MIR19A	ACADSB											miR-BART5	ANO6					BALF5	EBNA3A	EBNA3B	SUMO2	CCT7	PPP1R12C	TFAP2C	ABHD17C	GATA2	MIR30B	AR	LINC00518
BLLF1	EBNA3A	BVRF1	NCKIPSD	SETDB1	SORT1	PRDM14	ABHD14A	ZEB1	MIR25	ESR1	LINC00476									MIR494	ACBD4											miR-BART14	ANP32B					BDLF3	EBNA3A	LF1	SUMO2	MYZAP	TIMMDC1	FOXC1	ABHD3	AR	MIR30C1	FOXP3	LINC00520
BcRF1	EBNA3A	EBNA3C	NR4A1	CADPS2	ZIC3	ETS1	ABHD16A	HNF4A	MIR26B	GATA3	LINC00476									MIR106B	ACBD5											miR-BART14	ANP32E					BMRF1	EBNA3B	BARF1	TMEM66	OPA1	SNRK	BRCA1	ABHD5	AR	MIR30C2	FOXP3	LINC00521
BLLF2	EBNA3B	BBRF3	NUCB1	ANAPC16	DUOX1	E2F4	ABHD16B	USF1	MIR27A	PRDM14	LINC00478									MIR4295	ACBD5											miR-BART2-5p	ANXA7					BRRF2	LMP2A	BaRF1	TMEM66	DOK3	ZSCAN12	ZEB1	ABI2	SOX10	MIR32	GATA1	LINC00523
BMRF1	EBNA3B	EBNA1	ORC4	PMVK	STAT3	ETS1	ABHD17B	YY1	MIR27B	YBX1	LINC00479									MIR454	ACBD5											miR-BART2-5p	AP1AR					EBNA3A	LMP2B	BNLF2b	TNFRSF10D	SRP14-AS1	ZFAND6	KLF4	ABL1	SPIB	MIR320A	FOXP3	LINC00528
BKRF2	LMP1	BARF1	PKM	CHEK1	RCHY1	PRDM14	ABHD17C	GATA2	MIR29A	E2F4	LINC00482									MIR4473	ACBD6											miR-BART14	AP1S2					BSLF2/BMLF1	RPMS1	BVLF1	TRAFD1	C2orf69	PAPOLA	NFIC	ABL1	AR	MIR331	YBX1	LINC00574
BLLF2	LMP1	BaRF1	PKM	RASSF8	SSPN	TFAP2A	ABHD6	GATA2	MIR29C	GATA2	LINC00482									MIR3648	ACD											miR-BART6-5p	AP3S1							BFRF1	ZBED1	BCL2L13	DDHD2	NFE2L1::MAFG	ABR	ZEB1	MIR33A	GATA2	LINC00589
BALF3	LMP2A	EBNA-LP	PRPF8	CTCFL	FAM211A-AS1	PBX3	ABHD8	NFIC	MIR29C	ETS1	LINC00515									MIR4295	ACIN1											miR-BART14	API5									CDR2L	PICALM	SPIB	ABR	NFIC	MIR33B	FOXP3	LINC00597
BALF3	LMP2B	BOLF1	PSMA3	SH2B1	SUCLA2	GATA2	ABI3BP	SOX10	MIR29C	AR	LINC00518									MIR5008	ACKR3											miR-BART1-3p	APOO									CARKD	SPATA20	ETS1	ABRA	NFIC	MIR374A	YBX1	LINC00851
BARF0	LMP2B	LMP2A	PSMB5	GNAI2	PUS3	NFIC	ABI3BP	AHR	MIR301A	FOXP3	LINC00520									MIR27A	ACLY											miR-BART1-3p	ARF5									PPIE	RABGAP1L	GATA2	ACAD10	GATA2	MIR374B	FOXP3	LINC00862
BDLF2	LMP2B	EBNA-LP	PSMB6	FN1	ZBTB40	SPI1	ABI3BP	ZBTB33	MIR301B	FOXP3	LINC00521									MIR1227	ACMSD											miR-BART6-5p	ARF6									CARF	ZFAT	AR	ACAD11	NFIC	MIR421	FOXP3	LINC00869
BFLF2	LMP2B	LMP2A	PSMC2	RDX	ZIC3	GATA2	ABL1	SOX5	MIR30B	FOXP3	LINC00528									MIR320A	ACN9											miR-BART10	ARHGEF26									COQ7	KPNA1	HIF1A	ACAD11	AR	MIR423	AR	LINC01011
BGRF1/BDRF1	LMP2B	LMP2A	PSMC4	CDK2	MST4	HLTF	ABL1	AR	MIR30C1	YBX1	LINC00574									MIR184	ACO2											miR-BART6-3p	ARID1A									C2orf44	HYKK	ETS1	ACADS	GATA3	MIR494	ETS1	LRRC37BP1
BLLF2	LMP2B	BDLF2	PSME3	GOLT1B	VAMP7	YBX1	ABRA	AR	MIR30C2	GATA2	LINC00589									MIR5047	ACOT13											miR-BART19-3p	ARIH1									SEPHS2	SUPT16H	SOX5	ACADVL	AR	MIR545	E2F4	LY86-AS1
BRRF2	LMP2B	EBNA3B	PSME3	SPATA18	THAP10	YBX1	ABTB2	ZEB1	MIR30D	FOXP3	LINC00597									MIR4703	ACOT7											miR-BART1-3p	ARL13B									MRPL33	PLEKHB1	PTBP3	ACAP2	TFAP2C	MIR548H4	GATA1	MEG3
BTRF1	LMP2B	BHRF1	PTK7	C9orf41	OSBPL9	ETS1	ACAA1	SP1	MIR30E	YBX1	LINC00851									MIR4793	ACOX1											miR-BART3	ARL5B									TRAFD1	WDR26	ETS1	ACBD4	AR	MIR554	ETS1	MIAT
BdRF1	LMP2B	EBNA2	RBP1	KCNT2	NOXA1	FOXL1	ACACA	YY1	MIR32	FOXP3	LINC00862									MIR30C1	ACP1											miR-BART6-5p	ARL6IP1									COL20A1	TRAF3IP3	YBX1	ACBD7	YBX1	MIR600HG	GATA2	PPP1R9B
BBLF2/BBLF3	RPMS1	EBNA3A	RBPJ	COMMD6	SNW1	MYOG	ACACB	MYC	MIR320A	FOXP3	LINC00869									MIR15A	ACSL1											miR-BART1-3p	ASPH									BRD8	TMEM184C	YBX1	ACCS	ETS1	MIR613	GATA2	SEC22B
BGLF3	RPMS1	BALF4	RBPMS	PDRG1	PSMA3	GATA2	ACAD10	AR	MIR331	AR	LINC01011									MIR26B	ACSL3											miR-BART10	ASZ1									PROB1	SRPRB	TBRG1	ACIN1	AR	MIR641	AR	SKINTL
BLLF2	RPMS1	BDLF4	RBPMS	FSD2	LRRC39	GATA2	ACADS	NFIC	MIR33B	ETS1	LRRC37BP1									MIR301A	ACSL4											miR-BART14	ASZ1									TUG1	USP32	ZNF407	ACIN1	AR	MIR659	ETS1	SNHG10
		BSLF2/BMLF1	RBPMS	SYT1	TRIM48	GATA2	ACADVL	ARID3A	MIR374A	E2F4	LY86-AS1									MIRLET7F2	ACTB											miR-BART14	ATG14									CCT7	MREG	TFAP2A	ACO2	AR	MIR661	FOXP3	SNHG10
		EBNA3B	RBPMS	PRKCSH	STRAP	GATA2	ACAN	AR	MIR423	GATA1	MEG3									MIR4422	ACTG1											miR-BART14	ATG3									GDAP2	TCF4	MYCN	ACOT4	AR	MIR663A	ETS1	SNHG11
		EBNA3C	RBPMS	ANGPTL3	KIT	ETS1	ACAP1	RUNX1	MIR494	GATA2	MEG3									MIR301B	ACTL6A											miR-BART14	ATL2									EIF5A2	PRSS12	YBX1	ACOX2	AR	MIR663AHG	ETS1	SNHG8
		EBNA-LP	RCN1	EDNRA	STBD1	LYL1	ACAP1	AR	MIR545	ETS1	MIAT									MIR1249	ACTN4											miR-BART6-5p	ATP1B3									MTHFSD	NCOA1	ETS1	ACOXL	AR	MIR7-1	GATA2	SSPO
		BNLF2b	RPL13A	CASP5	CTRC	AGPAT1	ACAP3	TFAP2C	MIR548H4	FOXP3	NKAPP1									MIR374A	ACTR10											miR-BART6-5p	ATP2B1									HADHA	REST	FOXP3	ACOXL	YBX1	MIR7-3HG	ETS1	SUGT1P3
		BDLF4	SCO2	KDM4A	SRC	ETS1	ACBD7	AR	MIR554	TFAP2C	PVT1									MIR30E	ACTR1A											miR-BART14	ATP2B2									SRSF2	USP15	ETS1	ACP6	NFE2L1	MIR93	YBX1	TCL6
		BNLF2a	SCO2	LYPD6	THAP10	GATA2	ACE	GATA2	MIR600HG	GATA2	PYY2									MIR4315-1	ACTR1B											miR-BART1-3p	ATP5G1									CDK17	EXOC6	GATA2	ACPT	GATA2	MIR96	YBX1	TMEM191A
		BRRF1	SH3GLB1	ID4	PDGFRA	GATA2	ACER2	YY1	MIR613	AR	SKINTL									MIR153-2	ACTR2											miR-BART10	ATP5G2									C1orf86	ESR2	ARNT	ACRBP	JUN	MIR99A
		BLLF1	SIAH1	WBSCR22	WDR91	TRIM28	ACIN1	AR	MIR641	ETS1	SNHG10									MIR4306	ACTR5											miR-BART14	ATP5G3									NOTCH1	TUBGCP6	YBX1	ACRC	AR	MIRLET7A1
		BLLF1-SV	SIAH1	HSPA4L	SLC6A20	GATA1	ACKR2	AR	MIR658	ETS1	SNHG11									MIR4306	ACVR1B											miR-BART15	ATP6AP2									RAB35	VBP1	YBX1	ACRV1	YBX1	MIRLET7BHG
		BFRF1	SLIT3	ARRB2	VCAM1	GATA2	ACKR2	AR	MIR659	AR	SNHG5									MIR4657	ACY1											miR-BART14	ATP6V1B2									FXYD5	RAF1	ETS1	ACSF2	MAFB	MIRLET7D
		BSRF1	SPNS1	CPNE1	MARK3	ETS1	ACKR3	AR	MIR661	ETS1	SNHG5									MIR15A	ACY3											miR-BART14	ATPIF1									DSN1	LSM11	ETS1	ACSF3	AR	MIRLET7F1
		BDLF3.5	SQRDL	KRT10	SNRNP25	GATA2	ACO2	AR	MIR663A	ETS1	SNHG8									MIR320A	ADAL											miR-BART1-3p	ATRN									ARL6IP4	SMAP2	PRDM14	ACSM1	NFIC	MIRLET7G
		BDLF4	SQRDL	SLC13A3	USP8	SPIB	ACOT11	AR	MIR663AHG	ETS1	SNHG9									MIR1181	ADAM15											miR-BART17-5p	ATXN10									KLHL2	SF3A1	FOXP3	ACSS1
		EBNA1	SRRM1	CHRM1	RNF152	YY1	ACOT11	AR	MIR7-1	ETS1	SUGT1P3									MIRLET7D	ADAM15											miR-BART14	AZIN1									MITF	SLX1A	YBX1	ACTL10
		BLRF1	SUMO2	DDX31	UBA5	GATA3	ACOT4	YBX1	MIR7-3HG	YBX1	TCL6									MIR3146	ADAM19											miR-BART1-3p	BAD									EOGT	MAL	YBX1	ACTL7B
		LF1	SUMO2	SYT1	ZNF98	GATA2	ACOT8	GATA2	MIR93	YBX1	TMEM191A									MIR106B	ADAM22											miR-BART14	BAG4									IL15RA	PCDHGC3	AR	ACTL8
		BALF1	SYT11	OTUB1	STAM2	ARNT	ACOX1	NFE2L1::MAFG	MIR96	GATA1	TSGA10IP									MIR1249	ADAM22											miR-BART5	BCL7B									CETP	NEDD4L	ESR1	ACTL8
		BLLF3	TAX1BP1	ANLN	PHKA1	SPIB	ACOX1	GATA2	MIR99A	PRDM14	TSGA10IP									MIR1249	ADAM23											miR-BART14	BCLAF1									CDK2	OR52B2	NFE2L1	ACTR3
		BDLF2	TES	CSTL1	RPGRIP1L	ETS1	ACOXL	AR	MIRLET7A1	YBX1	TSGA10IP									MIR17	ADAM9											miR-BART14	BET1									HSPA14	STAT3	E2F4	ACTRT3
		BFLF2	TGFB1I1	LIMK1	SHPRH	FOXP3	ACOXL	E2F4	MIRLET7BHG	TFAP2C	ZNF718									MIR320A	ADAR											miR-BART14	BID									ARHGAP6	PARD3	SOX5	ACVR1
		BNLF2a	TGFB1I1	ATR	UTP6	GATA2	ACP6	AR	MIRLET7C											MIR30E	ADARB1											miR-BART3	BLOC1S1									DDX59	DVL3	MAFG	ACVR1C
		BALF4	TRAF1	GRB2	MAP3K7	ETS1	ACPL2	GATA2	MIRLET7C											MIR491	ADARB1											miR-BART14	BLOC1S2									KIF2C	PSMG2	ARNT	ACVR2A
		LMP1	TRAF3	PHYKPL	SETDB1	YBX1	ACPL2	PDX1	MIRLET7C											MIR22	ADAT2											miR-BART6-5p	BLZF1									A1BG	LIN28A	SOX5	ADAM10
		BBLF2/BBLF3	TREX2	ERLEC1	TRIM23	AR	ACPT	PRRX2	MIRLET7C											MIR4513	ADAT2											miR-BART3	BNIP2									TMEM245	YWHAG	ZEB1	ADAM12
		BTRF1	TTC38	SLC1A3	ZNHIT2	ARNT	ACRBP	SOX17	MIRLET7C											MIR22	ADCK2											miR-BART19-3p	BRAF									NTRK2	PCYT1B	TFAP2A	ADAM23
		BALF4	VWF	HGFAC	ILK	YBX1	ACRC	AR	MIRLET7F1											MIR922	ADCK3											miR-BART10	BRI3									FGF13	KCNH7	E2F4	ADAM28
		BLRF2	ZBED1	RPL10	WASH3P	ETS1	ACSBG2	GATA2	MIRLET7I											MIR32	ADCY3											miR-BART4	BRMS1L									C1RL	SMAD2	FOXP3	ADAM32
				DYNLL1-AS1	PUF60	ETS1	ACSF2													MIR320A	ADCY3											miR-BART19-3p	BRWD1									DNALI1	WDR88	ETS1	ADAM9
				NCAM1	SPICE1	TP73	ACSF3													MIR216A	ADCY5											miR-BART14	BSCL2									AURKC	SLITRK3	YY1	ADAM9
				ALDH9A1	RIOK2	GATA2	ACSM1													MIR223	ADCY7											miR-BART14	BTBD1									CCDC67	DRD4	E2F4	ADAMDEC1
				DYNC1H1	RND2	ETS1	ACSM4													MIR4642	ADD1											miR-BART14	BTBD10									KIAA2022	TCF7L2	ZEB1	ADAMTS1
				BBS10	SMAD2	ETS1	ACSS1													MIR301B	ADH5											miR-BART14	BTBD3									KRT34	POU5F1B	ZEB1	ADAMTS10
				GABARAPL2	PARN	YBX1	ACSS3													MIR320A	ADIPOR1											miR-BART10	BTN2A1									CCL27	TEAD3	GATA2	ADAMTS13
				FOLH1	MFAP1	ETS1	ACTBL2													MIR301B	ADIPOR2											miR-BART15	BTN3A1									HES3	MAGEA4	ZEB1	ADAMTS18
				MAZ	RGS17	ZEB1	ACTC1													MIR301B	ADK											miR-BART6-5p	BTN3A2									VPS37A	WDR61	SOX10	ADAMTS19
				NCOR1	SF3A2	GATA2	ACTL10													MIR26B	ADM											miR-BART14	BVES									ABCB5	ACAD9	ETS1	ADAMTS3
				CTNNBL1	PTTG3P	GATA2	ACTL7B													MIR26B	ADNP2											miR-BART14	BZW2									ABT1	ACAP1	SOX5	ADAMTS5
				BIRC2	USF1	TP73	ACTN1													MIR30B	ADO											miR-BART1-3p	C11orf54									ABCG1	ACD	ZEB1	ADAMTS8
				CHRM1	HSPA4L	E2F4	ACTN2													MIR4688	ADPGK											miR-BART14	C11orf82									AAAS	ACTA2	ZEB1	ADAMTSL1
				ARRB1	SEC61A2	NFATC2	ACTR3													MIR143HG	ADPRHL2											miR-BART19-3p	C12orf4									ACOX1	ACTR6	GATA2	ADAMTSL2
				KIAA0907	STAT3	NFIC	ACTR3													MIR507	ADRA2C											miR-BHRF1-2	C12orf65									ACTA2	ACVR2A	STAT3	ADAMTSL3
				GRIA1	TGM2	YBX1	ACTR6													MIR454	ADRBK2											miR-BART14	C18orf32									ACVR1B	ACVR2A	MAZ	ADARB1
				GIT2	PCBD2	NFE2L1	ACTR8													MIR627	ADRM1											miR-BART6-5p	C19orf12									ACTR2	ADAM9	NAA15	ADARB1
				ASXL1	HNRNPC	AR	ACTRT3													MIR320A	ADSL											miR-BART3	C21orf91									ACAD9	ADAMTS10	RGS6	ADARB1
				MAZ	STAT3	ARID3A	ACVR1													MIR494	AEBP2											miR-BART6-5p	C2orf47									ABCC11	AGO1	TRIM5	ADARB1
				GSK3A	SIM2	E2F4	ACVR1													MIR1233-2	AEN											miR-BART14	C4orf29									ABHD11	AGO1	ZEB1	ADARB1
				GRB2	RANGAP1	ZFX	ACVR1C													MIR15B	AES											miR-BART21-3p	C5orf22									AACS	AGO2	ZNF354C	ADARB1
				COL22A1	ZRANB1	YBX1	ACVR2B													MIR92B	AFAP1											miR-BART14	C6orf48									ADCK1	AGO2	SPIB	ADC
				HSP90AB1	PCGF5	HLTF	ADAM10													MIR488	AFAP1L2											miR-BART4	C6orf89									ABCA11P	AHSA1	ETS1	ADCK4
				DSE	THAP7	TFAP2A	ADAM10													MIR23A	AFF1											miR-BART5	C7orf49									ABCC10	AKAP10	GATA2	ADCY10
				ESD	EZR	YBX1	ADAM10													MIR933	AFF2											miR-BART6-5p	C7orf49									ADCYAP1R1	AKAP8	SOX5	ADCY2
				BIN2	XAB2	YBX1	ADAM12													MIR301A	AFF3											miR-BHRF1-2	C7orf49									ADAM15	AKIRIN1	NFIC	ADCY6
				RAD51	STAT3	E2F4	ADAM28													MIR3974	AFG3L2											miR-BART14	C7orf55									ADAM5	AKT1	ARNT	ADCY7
				ARRB1	UCHL5	E2F4	ADAM32													MIR300	AGA											miR-BART1-3p	C7orf73									AGRP	AKT1	YBX1	ADCY8
				CCZ1B	VAPB	GATA2	ADAM33													MIR197	AGAP2											miR-BART14	C8orf76									ABI1	AKT3	GATA2	ADCY9
				SLC6A20	THAP10	NFIC	ADAM33													MIR4295	AGFG1											miR-BART1-5p	C9orf156									AFF2	ALG10B	SUZ12	ADCYAP1
				BAG3	SLC4A8	E2F4	ADAMDEC1													MIR4649	AGFG1											miR-BART1-3p	C9orf41									AGT	ALG1L2	GATA2	ADGB
				CAST	CNOT1	MZF1	ADAMTS1													MIR93	AGFG2											miR-BART1-3p	CAMK2G									ADAM15	ALG2	YBX1	ADH1C
				BAG4	PTPMT1	TP73	ADAMTS10													MIR4715	AGGF1											miR-BHRF1-2	CANT1									AFF2	ALPK1	E2F4	ADH4
				CAMKK1	NUP153	AR	ADAMTS12													MIR15B	AGK											miR-BART15	CANX									ABAT	AMIGO2	FOXP3	ADHFE1
				AP4E1	TMEM5	GATA2	ADAMTS13													MIR301B	AGL											miR-BART14	CAPZA1									ABCD4	AMMECR1	TFAP2C	ADIPOQ
				ANKRD17	SOCS5	ETS1	ADAMTS16													MIR7-1	AGO1											miR-BART14	CARS2									AHCY	ANAPC11	GATA2	ADIPOR1
				HNMT	SSPN	SPIB	ADAMTS17													MIR596	AGO2											miR-BART14	CASP10									AFF2	ANAPC4	TCF4	ADK
				SH3KBP1	STAP1	GATA2	ADAMTS19													MIR5192	AGO3											miR-BART14	CASP3									AGO3	ANAPC4	YBX1	ADM
				BRAF	SMAD2	YY1	ADAMTS3													MIR933	AGO4											miR-BART1-3p	CASP8									AHNAK	ANAPC4	YBX1	ADM2
				PHF7	STAMBPL1	ARID3A	ADAMTS5													MIR1270-2	AGPAT1											miR-BART14	CBWD1									ANAPC2	ANAPC4	AR	ADORA2A-AS1
				ARMC6	ELOVL4	E2F4	ADAMTS5													MIR4724	AGPAT1											miR-BART14	CBWD3									ADORA2A	ANK1	YBX1	ADORA3
				OIP5	PDCD6IP	ELF5	ADAMTS5													MIR154	AGPAT2											miR-BART17-5p	CBX3									AGO2	ANK1	ARID3A	ADPGK
				GGCX	PPP1CB	ETS1	ADAMTS5													MIR18A	AGPAT3											miR-BART14	CCAR1									ABL1	ANKRD13C	ZEB1	ADPGK
				AGO1	ESR2	NFE2L1	ADAMTS5													MIR15B	AGPAT6											miR-BART10	CCDC132									ADAM15	ANKRD26P1	FOXP3	ADPRH
				AMOTL2	KIAA0125	NFIC	ADAMTS5													MIR27A	AGPS											miR-BART20-3p	CCDC132									AKAP1	ANKRD62	ETS1	ADRA1B
				GOLGA2	RFX3	PRDM14	ADAMTS5													MIR301B	AGTPBP1											miR-BART14	CCDC25									ABI3	ANLN	ARNT	ADRA2A
				MAP3K2	SLC38A6	PRRX2	ADAMTS5													MIR499B	AGTRAP											miR-BART6-5p	CCDC47									ADAMTS1	ANLN	AR	ADRB2
				APOL4	KIT	SOX10	ADAMTS6													MIR4533	AHCTF1											miR-BART14	CCDC87									AGGF1	ANP32B	HIF1A	ADSSL1
				LRWD1	USP1	NFIC	ADAMTS8													MIR1227	AHCY											miR-BART19-3p	CCDC91									ANKRD20A2	ANP32B	E2F4	AEBP1
				CDC25A	LOXL3	ZEB1	ADAMTS9													MIR3121	AHI1											miR-BART6-5p	CCNI									ANKRD20A3	ANP32B	AR	AFAP1L2
				CKAP5	MTHFD2	ARID3A	ADAMTSL1													MIR3651	AHNAK											miR-BART1-3p	CCSAP									AKT3	ANXA2P2	FOXA1	AFAP1L2
				MAP3K11	UXS1	BRCA1	ADAMTSL3													MIR20A	AHRR											miR-BART1-3p	CCT4									AKT1	ANXA2R	GATA2	AFAP1L2
				HSP90AA1	MAFG-AS1	PWWP2B	ADAP1													MIR648	AHSA1											miR-BART6-5p	CCT5									A1BG	ANXA7	GATA3	AFAP1L2
				PTPMT1	PYHIN1	YBX1	ADAP2													MIR378E	AICDA											miR-BART17-5p	CD2AP									ABCD3	AP1AR	KLF4	AFF4
				PHEX	PRKAR1A	RGS6	ADARB1													MIR144	AIFM1											miR-BART1-3p	CD55									ALDH4A1	AP4S1	NKX3-1	AFM
				KHK	NSUN5	E2F4	ADAT2													MIR25	AIFM2											miR-BART1-3p	CD80									ALG9	AP4S1	GSTA4	AGAP1
				PAAF1	PTBP3	NFIC	ADC													MIR92B	AIFM2											miR-BART6-5p	CD83									AMMECR1	AP4S1	ETS1	AGAP11
				BCL2L1	SLC25A6	AR	ADCK4													MIR4688	AIG1											miR-BART1-3p	CDADC1									AMBRA1	APC	GATA2	AGAP5
				AKAP13	EIF3H	AR	ADCY10													MIR933	AIM2											miR-BART14	CDC123									AAR2	APIP	ETS1	AGBL1
				ATP6V1A	KXD1	YY1	ADCY6													MIR301B	AIMP1											miR-BART19-3p	CDC42									ABI1	APITD1-CORT	GATA2	AGBL2
				CKB	LRRC69	AHR	ADCY7													MIR658	AIMP2											miR-BART14	CDC42SE1									AMACR	APLF	GATA2	AGER
				FAM211A-AS1	TNK1	AR	ADCY8													MIR4493	AIRE											miR-BART1-3p	CDC42SE2									AGAP1	APOBEC3B	GATA2	AGPAT3
				MAGEA2	OR51I2	REST	ADCYAP1													MIR301B	AK2											miR-BART14	CDCA5									ALDOA	APOBEC3F	YBX1	AGPAT4-IT1
				DLGAP1	GABARAPL1	AR	ADGB													MIR27A	AK4											miR-BART14	CDH24									AIRE	APOL1	SPIB	AGPS
				COX11	ZMYND11	YBX1	ADH1C													MIR3189	AK7											miR-BART15	CDPF1									ABL2	APOL3	TFAP2A	AGRN
				CLK3	TDRG1	AR	ADHFE1													MIR320A	AKAP1											miR-BART20-3p	CDV3									AKR1C4	APOL5	SP3	AGTR1
				DNAJB6	MST4	GATA2	ADIPOQ													MIR30B	AKAP10											miR-BART14	CENPO									ALPK1	APOL5	AR	AGXT2
				FOXN3	TRIM21	YBX1	ADM2													MIR301B	AKAP11											miR-BART14	CEP57									AKT1	APOLD1	RAD21	AHDC1
				CASP5	KRTAP26-1	GATA2	ADNP													MIR214	AKAP12											miR-BART1-3p	CEP85L									ANKRD40	APOM	NFIC	AHNAK
				ANXA8L1	KIT	PHIP	ADNP													MIR1248	AKAP13											miR-BART14	CGRRF1									ACOT7	APOO	YY1	AHR
				BVES	CADPS2	NFIC	ADORA2A													MIR29A	AKAP13											miR-BART14	CHCHD1									ACBD3	APP	ETS1	AHSG
				NEK6	PTPN22	AR	ADORA2A-AS1													MIR3153	AKAP17A											miR-BART14	CHD1									ANAPC4	APP	YBX1	AIF1
				DDOST	ZFYVE21	MAX	ADORA2B													MIR933	AKAP2											miR-BART14	CHD2									ANKRD53	APP	DDX18	AIMP1
				FBRS	NHP2	FOXP3	ADORA3													MIR505	AKIP1											miR-BART1-3p	CHMP6									AAED1	APPBP2	ZNF146	AIMP1
				APEX1	PGM2L1	GATA2	ADORA3													MIR27A	AKIRIN1											miR-BART14	CHURC1									ANKRD40	AQPEP	PCBP2	AIP
				CEP135	FRYL	GATA2	ADPRHL1													MIR1229	AKIRIN2											miR-BART14	CKAP2									AGL	ARAF	FOXP3	AJUBA
				KLC4	POTEB2	YBX1	ADRA1B													MIR933	AKT1											miR-BART3	CLEC2D									ACD	ARAP2	YBX1	AJUBA
				CADPS2	SIGLEC12	ZEB1	ADRA1D													MIR1231	AKT1S1											miR-BART14	CLOCK									ANXA8	ARAP2	STAT3	AK3
				CMTR2	MTHFD1L	NFIC	ADRA2A													MIR1270-2	AKT1S1											miR-BART3	CNOT1									ANKHD1	ARC	SOX5	AKAP12
				CKAP5	EGFR	ARNT::AHR	ADRB2													MIR320B1	AKT1S1											miR-BART2-5p	CNOT3									APEX2	AREL1	GATA1	AKAP4
				DNMT3B	ERBB2	E2F4	ADRBK1													MIR365B	AKT2											miR-BART1-3p	COMMD2									ACOX1	ARF1	SOX5	AKAP7
				EDAR	SYT1	HIF1A	ADSSL1													MIR330	ALAD											miR-BART14	COPA									AOX1	ARF6	ETS1	AKNA
				EBLN2	UBE2E3	E2F4	AEBP1													MIR107	ALCAM											miR-BART14	COPS2									ANK2	ARFRP1	YBX1	AKNAD1
				ILK	WDFY3	HLTF	AFAP1													MIR555	ALDH18A1											miR-BART14	COPS8									ANKZF1	ARHGAP32	GATA2	AKR1C2
				COX4I1	TYRO3	NFE2L1	AFF3													MIR301B	ALDH3A2											miR-BART17-5p	COPZ1									ALDOB	ARHGAP6	FOXP3	AKR1C3
				PPP1R9A	ZNF572	GATA2	AFTPH													MIR184	ALDH4A1											miR-BART6-5p	CORO2A									ANKAR	ARHGAP9	HNF4A	AKR1C4
				C1RL-AS1	RGP1	AR	AGA													MIR22	ALDH5A1											miR-BART14	COX11									ACOT12	ARHGDIA	PRDM14	AKR1CL1
				CEBPZ-AS1	KIAA1009	FOXP3	AGA													MIR421	ALDH6A1											miR-BART19-3p	COX15									AFAP1L2	ARHGDIA	GATA2	AKR7A2P1
				MXRA7	NDUFV2	FOXP3	AGAP1													MIR3685	ALDOA											miR-BART1-5p	COX16									AKR1CL1	ARHGEF12	BRCA1	AKT2
				CDH1	UFM1	PRDM14	AGAP1													MIR3940	ALDOC											miR-BART14	COX7B									ACOX1	ARHGEF28	FOXK2	AKT2
				ATF2	C7orf55-LUC7L2	ETS1	AGAP11													MIR29A	ALG12											miR-BART14	CPD									AMOTL2	ARHGEF3	NFIC	AKT3
				IPO4	TUBGCP2	ETS1	AGAP3													MIR613	ALG2											miR-BART1-5p	CPNE3									ANKRD13A	ARHGEF40	FOXP3	ALDH16A1
				APLF	ZC3HC1	E2F4	AGAP4													MIR30B	ALG9											miR-BART14	CRBN									ANKRD13A	ARHGEF5	HIF1A	ALDH16A1
				C11orf87	PTPN3	FOXP3	AGAP4													MIR320A	ALKBH5											miR-BART14	CREBRF									ACOX1	ARL17A	BRCA1	ALDH1A3
				HSDL2	USP32	TAF15	AGAP4													MIR378E	ALKBH8											miR-BART3	CSDE1									ALDOA	ARL4A	TP73	ALDH3A1
				ACTR6	HLA-F-AS1	FOXP3	AGAP7													MIR326	ALOX15B											miR-BART14	CSGALNACT2									AFAP1L2	ARL5C	TFAP2C	ALDH3B2
				HYKK	TMEM237	ETS1	AGBL1													MIR3165	ALOX5											miR-BART14	CTBP2									ARIH2	ARMC4	YBX1	ALG10
				DDO	LRRK2	GATA2	AGBL2													MIR133B	ALS2CL											miR-BART14	CTCF									APP	ARNTL2	HIF1A	ALG3
				H2AFX	RPH3AL	YBX1	AGER													MIR155HG	ALYREF											miR-BART14	CTDSPL2									APOBEC3F	ARPC1A	ETS1	ALG5
				ATF2	PPP2R2B	ETS1	AGPAT2													MIR421	AMACR											miR-BART6-5p	CTPS2									ACD	ARPC2	SOX5	ALK
				FILIP1	NFKB1	E2F4	AGPAT3													MIR4500	AMBRA1											miR-BART6-5p	CTSF									ARPC1B	ARPC2	ETS1	ALKBH2
				ANKRD2	ISG20L2	YBX1	AGPAT4-IT1													MIR374A	AMD1											miR-BHRF1-2	CTSF									APOC4	ARPP21	ZEB1	ALKBH5
				ATF2	GOLGA8DP	ETS1	AGPAT9													MIR3202-1	AMER3											miR-BART19-3p	CWC22									APOL2	ARPP21	ETS1	ALLC
				CARHSP1	OXR1	SP1	AGRN													MIR4540	AMFR											miR-BART1-3p	CYB5R1									AQR	ARPP21	ETS1	ALOX12B
				CISD2	KLC4	ETV4	AGTR1													MIR29A	AMMECR1L											miR-BART14	CYP51A1									ARHGAP30	ARPP21	GATA2	ALOX12P2
				KBTBD7	RNF149	E2F4	AGTR2													MIR330	AMOTL1											miR-BART14	CYTIP									ABHD11	ARRB1	XRCC5	ALOX15
				UNC5C	VAV1	YBX1	AGXT													MIR4703	AMPD2											miR-BART6-5p	DAK									ARNT2	ARRB1	YBX1	ALOX5AP
				AURKAPS1	HDAC8	PRDM14	AHDC1													MIR421	ANAPC1											miR-BART3	DAZAP2									ABCG1	ARRB2	YBX1	ALOXE3
				KLF17	UBASH3A	YBX1	AHNAK													MIR301B	ANAPC11											miR-BART14	DCAF6									ABI3BP	ARRB2	YBX1	ALPK2
				HSPA4	PPP2R2C	GATA2	AHR													MIR107	ANAPC13											miR-BART3	DCC									ADARB1	ARRB2	ARID3A	ALPL
				CCNT2-AS1	JUN	MAFG	AHR													MIR197	ANAPC13											miR-BART6-5p	DCTN4									AGAP8	ARRB2	GATA2	ALX4
				CKB	PM20D2	NFIC	AHR													MIR197	ANAPC15											miR-BART3	DDIT3									AKT1	ARRDC4	ZNF354C	ALX4
				CKB	PPP2R2B	ZEB1	AHR													MIR374A	ANAPC16											miR-BART15	DDX31									ACY1	ARSA	SRSF3	ALYREF
				TCF4	WDR78	YBX1	AHSG													MIR378D2	ANAPC2											miR-BART14	DEK									APPL1	ASAP3	YBX1	AMBN
				DUSP15	SYT1	FOXP3	AIDA													MIR595	ANAPC4											miR-BART1-3p	DENND1B									AKT1S1	ASB11	E2F4	AMDHD1
				CTCFL	FAM86B3P	GATA2	AIF1													MIR128-1	ANAPC5											miR-BART14	DFNA5									ARHGEF16	ASB12	ETS1	AMDHD2
				RASGRF2	ST6GAL2	FOXP3	AIFM1													MIR3179-3	ANAPC7											miR-BART14	DHX15									ANLN	ASB13	PRDM14	AMER1
				BBC3	CITED1	GATA2	AIFM2													MIR15A	ANGEL1											miR-BART1-3p	DHX30									ACD	ASB16-AS1	YBX1	AMER2
				BCO2	VAPA	PCBP2	AIP													MIR320E	ANGPT2											miR-BART5	DICER1									ACD	ASCC1	YBX1	AMICA1
				ATF2	TRIM41	AR	AJUBA													MIR330	ANKFY1											miR-BART14	DLD									ARHGAP27	ASCC2	TFAP2C	AMMECR1
				POU5F2	TCERG1	ETS1	AJUBA													MIR22	ANKHD1-EIF4EBP3											miR-BART3	DNAJA1									ANKS1A	ASGR1	ETS1	AMN
				AGO2	CCDC106	NFIC	AKAP1													MIR613	ANKIB1											miR-BART14	DNAJB1									ABCG2	ASH2L	NFIC	AMOT
				BCL6B	MTNR1B	ETS1	AKAP4													MIR4500	ANKRA2											miR-BART14	DNAJC19									ARPP21	ASH2L	ARID3A	AMOTL2
				AMOT	HMGN2P46	MAFG	AKAP5													MIR107	ANKRD11											miR-BART14	DNAJC27									ACAP1	ASMTL-AS1	AR	AMY2B
				ATF2	RGS17	SOX5	AKAP6													MIR4765	ANKRD13A											miR-BART5	DNAJC5									ADPGK	ASMTL-AS1	YBX1	AMZ2
				ABCD3	HDAC11	ARID3A	AKAP7													MIR15A	ANKRD13B											miR-BART1-3p	DNAJC8									ARAF	ASPH	FOXP3	AMZ2P1
				BCL3	DLGAP1	AR	AKNAD1													MIR4763	ANKRD13D											miR-BART14	DOCK10									ACY1	ASTN2	YY1	ANAPC1
				ATF2	PHYKPL	FOXP3	AKR1A1													MIR301B	ANKRD46											miR-BART14	DONSON									ALDOA	ASTN2	ATF1	ANAPC5
				GLRX3	MTERFD2	GATA2	AKR1A1													MIR17	ANKRD52											miR-BART14	DOPEY1									ANXA8	ASTN2	SRSF10	ANAPC5
				SMURF2	VCAM1	PRDM14	AKR1A1													MIR93	ANKRD54											miR-BART1-3p	DPP4									ANLN	ASUN	YBX1	ANAPC7
				SLC4A11	UBE2E3	GATA2	AKR1C2													MIR15B	ANKS1A											miR-BART14	DPP8									ACD	ASZ1	ETS1	ANG
				FLNA	LAMB4	HNF4A	AKR1C4													MIR3179-2	ANKS1B											miR-BART14	DPYD									ACY1	ATAD1	TFAP2A	ANGEL1
				RPL36A	SLC1A3	GATA2	AKR7A2P1													MIR365B	ANKS1B											miR-BART14	DTD2									ARFGAP3	ATF2	SPIB	ANGPT1
				ESR2	SNAP47	YBX1	AKR7L													MIR3684	ANKS1B											miR-BART14	DUSP14									ARL5C	ATF2	NFIC	ANGPT2
				PECAM1	YWHAZ	MAFG	AKT1S1													MIR330	ANKS6											miR-BART1-3p	DUSP2									ARL6IP5	ATF2	ZEB1	ANGPTL2
				GGN	TRIM27	NFIC	AKT1S1													MIR4638	ANLN											miR-BART6-5p	DUSP5									ARRB2	ATF2	AR	ANGPTL3
				H2AFX	PPP2R2B	YY1	AKT1S1													MIR144	ANO1											miR-BART1-3p	DVL3									ARTN	ATF2	E2F4	ANGPTL5
				ALPP	PLA2G4A	NFIC	AKT3													MIR137	ANO8											miR-BART1-3p	DYM									ASB9	ATF2	FOXP3	ANGPTL6
				DAXX	MBOAT4	NFIC	ALAESM													MIR92B	ANO8											miR-BART1-3p	DYNLT1									AGO3	ATF7IP	FOXC1	ANK1
				ACPT	MAPK14	YY1	ALCAM													MIR205HG	ANP32A											miR-BART14	EBPL									AGO2	ATG13	MAFG	ANK1
				HPCAL1	SREBF2	ETS1	ALDH16A1													MIR182	ANXA11											miR-BART19-3p	ECD									AQP2	ATL3	NFATC2	ANK3
				TMEM126B	ZNF3	FOXP3	ALDH16A1													MIR300	ANXA2P1											miR-BART19-3p	EDF1									ABHD10	ATM	NFE2L1	ANK3
				ANGPTL3	RDX	AR	ALDH1A1													MIR4500	AP1M1											miR-BART6-5p	EEA1									ATF1	ATP1A2	ETS1	ANKDD1A
				BCL2L13	FN1	PRDM14	ALDH1A3													MIR1260A	AP1M2											miR-BART14	EED									AMPH	ATP1B1	FOXP3	ANKDD1B
				MPI	PDLIM7	YBX1	ALDH1L1													MIR26B	AP1S3											miR-BART14	EFEMP1									AQP1	ATP2A1	FOXP3	ANKFN1
				NEDD8	NOL3	GATA2	ALDH2													MIR15A	AP2A1											miR-BART6-5p	EIF1B									ARPP21	ATP5A1	CANX	ANKFY1
				STAT3	TRAF3IP2-AS1	TP73	ALDH3A1													MIR4441	AP2B1											miR-BART14	EIF3A									AGO3	ATP5S	MAFG	ANKFY1
				C10orf62	NOSIP	ESR1	ALDH3B2													MIR33B	AP2M1											miR-BART14	EIF3L									AMPD2	ATP5SL	NFE2L1::MAFG	ANKFY1
				CDC5L	LEPR	GATA3	ALDH3B2													MIR4500	AP2S1											miR-BART14	ELOVL5									ARHGAP4	ATP6AP2	YBX1	ANKK1
				NIN	PID1	TFAP2C	ALDH3B2													MIR222	AP3B2											miR-BART14	ENOPH1									ATF2	ATP6V0A2	AHR	ANKRD13D
				BAG3	FN1	YBX1	ALDH3B2													MIR183	AP3M1											miR-BART5	EPM2A									AICDA	ATP6V1E1	PATZ1	ANKRD16
				ESR2	PDIK1L	ETS1	ALDH4A1													MIR29C	AP4E1											miR-BART6-5p	EPM2A									ADAM15	ATP7B	ZNF346	ANKRD16
				ABL1	PPP2R2B	GATA2	ALDH4A1													MIR4763	AP4S1											miR-BART4	EPSTI1									ALDOC	ATPIF1	E2F4	ANKRD18A
				HEY1	HTR7	HIF1A	ALDOA													MIR92A1	AP4S1											miR-BART14	ERCC6									AP1G2	ATRAID	HEYL	ANKRD19P
				C20orf166	EZH2	SPIB	ALDOA													MIR933	AP4S1											miR-BART14	ERG									ADAMTS4	ATXN3	TFAP2C	ANKRD2
				SLC25A10	UBE2M	YBX1	ALDOA													MIR98	AP4S1											miR-BART14	ERI1									ARFGAP2	ATXN3	ETS1	ANKRD20A5P
				MRPL41	SCNM1	DDX55	ALG1													MIR19A	APAF1											miR-BART1-3p	ERI2									ARHGAP17	ATXN3	E2F4	ANKRD22
				ESR2	VLDLR	HIF1A	ALG3													MIR3615	APBA3											miR-BART1-3p	ERLIN2									ATP6V1H	ATXN3	TFAP2A	ANKRD27
				EWSR1	ZMYND11	E2F4	ALG5													MIR4306	APBB1											miR-BART6-5p	ESYT2									AK4	ATXN7	NFIC	ANKRD29
				PBX4	TULP4	NFIC	ALK													MIR17	APBB2											miR-BART14	ETV5									ATR	AUH	FOXP3	ANKRD30BL
				MET	PSAP	ETS1	ALLC													MIR20A	APBB2											miR-BART1-3p	EXOC7									ATG9B	AURKAIP1	E2F4	ANKRD30BP2
				ATF2	CDK1	GATA2	ALMS1													MIR155HG	APC											miR-BART1-3p	EXOSC10									AGL	AVPR1B	GATA2	ANKRD33
				AP5Z1	PPIE	PRDM14	ALOX12													MIR933	APEX1											miR-BHRF1-2	EXOSC10									AGBL5	AXIN1	ETS1	ANKRD36
				FYN	YWHAH	ETS1	ALOX12B													MIR1256	APEX2											miR-BART14	FAM104A									ALG1L9P	AXL	RNASEH1	ANKRD39
				FGF21	KCNA7	GATA2	ALOX12P2													MIR3127	APEX2											miR-BART1-3p	FAM120AOS									AKAP1	AZIN1	GATA2	ANKRD45
				ATF2	EIF6	GATA2	ALOX15													MIR320B2	APEX2											miR-BART14	FAM122C									ANKRD20A2	B4GALT3	TFAP2A	ANKRD46
				ARG1	MYCN	YBX1	ALOX5AP													MIR4793	APEX2											miR-BART1-3p	FAM136A									ARHGEF3-AS1	B9D1	ZEB1	ANKRD46
				SLC5A2	UBE2E3	ETS1	ALOXE3													MIR1207	APH1A											miR-BART6-5p	FAM177A1									ACTA2	B9D2	ETS1	ANKRD49
				HINFP	IQUB	NR4A2	ALPL													MIR107	API5											miR-BART10	FAM198B									AKAP7	BABAM1	NFIC	ANKRD6
				P2RY6	SCML2	MZF1	ALS2													MIR320B2	APIP											miR-BART19-3p	FAM204A									ASZ1	BABAM1	SOX5	ANKRD9
				SLC1A3	ZNF84	YBX1	ALS2CR11													MIR554	APLF											miR-BART19-3p	FAM206A									ABHD15	BAG1	SOX5	ANKS1B
				HEATR2	TRIAP1	ZEB1	ALX4													MIR2682	APOA1											miR-BART19-3p	FAM208A									ANKRD10	BAG1	ZEB1	ANKS1B
				ANKS1B	ELMOD1	YBX1	AMBN													MIR378F	APOA1											miR-BART17-3p	FAM76A									ARL5A	BAG1	AR	ANKUB1
				CRMP1	ZSWIM5	E2F4	AMDHD1													MIR595	APOA5											miR-BART3	FAM76B									AS3MT	BAG3	GATA2	ANO1
				EPPK1	RARRES3	ETS1	AMDHD2													MIR5047	APOH											miR-BART14	FASTKD2									AMN1	BAG4	TFAP2C	ANO7
				SIM2	SLC7A13	PRDM14	AMER1													MIR429	APP											miR-BART6-5p	FBXL3									ARL5A	BAG4	GATA2	ANO8
				TLR8	UTP14A	YBX1	AMER2													MIR4763	APP											miR-BART7	FBXO22									ANAPC15	BAIAP2	ETS1	ANP32A
				EP300	FKBP1A	YBX1	AMHR2													MIR33B	APPBP2											miR-BART14	FBXO31									ANGPTL1	BAIAP2	FOXP3	ANP32A-IT1
				LENG1	PRPF38B	FOXP3	AMICA1													MIR182	APPL1											miR-BART14	FBXO45									ANK2	BAIAP2	AR	ANP32C
				HDAC11	SPACA1	TFAP2C	AMIGO2													MIR3173	APRT											miR-BART14	FBXO8									AQP8	BAIAP2	NFYB	ANP32E
				NFATC1	PLA2G4B	HIF1A	AMMECR1													MIR320A	APRT											miR-BART14	FBXW11									ARID5A	BAIAP2	SPI1	ANTXR1
				DMC1	KIAA1522	ETS1	AMN													MIR4638	APTX											miR-BART3	FBXW7									AZU1	BAIAP2	YY1	ANTXR1
				NSFP1	RNF32	ARID3A	AMOTL2													MIR152	AQP4											miR-BART14	FCRLA									B9D1	BAIAP2L2	BRCA1	ANTXR2
				CDKL5	FOXR1	MZF1	AMOTL2													MIR3136	AQR											miR-BART1-3p	FEM1A									ADD3-AS1	BANP	AR	ANXA10
				DNAJB5	PPP2CA	GATA2	AMPD2													MIR4687	ARAF											miR-BART3	FEM1B									BAG1	BANP	SOX5	ANXA2
				CDK9	SLC1A3	GATA2	AMPD3													MIR4782	ARAF											miR-BART6-5p	FGF1									ARL14EPL	BATF	ETS1	ANXA4
				LYPD6	RHOXF2	AR	AMY2B													MIR4508	ARAP1											miR-BART14	FGF4									BARX2	BATF	FOXP3	AOAH
				CTCFL	ZNF407	GATA1	AMZ1													MIR299	ARAP3											miR-BART14	FGL2									ATP1B4	BATF3	GATA2	AOAH
				CDKN2AIP	ESR1	YBX1	AMZ2													MIR96	ARCN1											miR-BART14	FIGNL1									BATF	BAX	YBX1	AOC3
				PROM1	TCF4	AR	AMZ2P1													MIR320A	ARF1											miR-BART5	FNDC3A									ADH1C	BBS10	ETS1	AOX2P
				JDP2	PHYKPL	FOXP3	ANAPC10													MIR27A	ARF3											miR-BART5	FNTB									ACSL1	BBS7	FOXP3	AP1B1P1
				GKAP1	OR7D2	YBX1	ANAPC10													MIR4306	ARF3											miR-BART14	FOXF2									ARHGEF9	BBS7	KLF4	AP1S1
				PLIN2	VDAC2	ETS1	ANAPC4													MIR96	ARF4											miR-BART19-3p	FOXJ3									ABLIM1	BCAR3	NFE2L1	AP2A2
				DISC1	VDAC1	YBX1	ANAPC4													MIR5088	ARFGAP1											miR-BART1-3p	FOXRED1									ACOX1	BCAR3	GATA2	AP2M1
				BAG3	ZNF799	ETS1	ANG													MIR15A	ARFGAP2											miR-BART6-5p	FRS2									AFF2	BCAT2	FOXP3	AP3B1
				EPPK1	FXN	GATA2	ANGPT4													MIR107	ARFGAP3											miR-BART10	FUBP1									B2M	BCAT2	MAFG	AP4E1
				NUSAP1	PDLIM2	PDX1	ANGPTL1													MIR5694	ARFGEF1											miR-BART14	FUNDC1									ACRV1	BCL2	NFIC	AP4E1
				NEK1	VPS37B	AR	ANGPTL3													MIR147B	ARFGEF2											miR-BART1-3p	FUT8									ADARB2	BCL2	ETS1	AP5M1
				PDE9A	TCP1	E2F4	ANGPTL5													MIR223	ARFIP1											miR-BART4	G3BP1									ADAMTS8	BCL2L1	SPIB	APBA2
				A1BG-AS1	BAG3	FOXP3	ANGPTL6													MIR4322	ARFIP2											miR-BART1-3p	G6PC									ATP6V0A4	BCL2L1	CORO1A	APBB1IP
				BAG3	FAM60A	E2F4	ANK1													MIR4797	ARFIP2											miR-BART6-5p	GABPB1									ADAM15	BCL2L13	WDR61	APEX1
				NFATC1	VCAM1	TFAP2A	ANK1													MIR106B	ARHGAP1											miR-BART14	GABPB2									AGER	BCL2L13	ARID3A	APH1A
				CTCFL	FAM86B2	TP73	ANK1													MIR182	ARHGAP17											miR-BART1-3p	GCSH									AP4S1	BCL2L13	TFAP2A	API5
				SH2B1	ZNF581	ZEB1	ANK1													MIR107	ARHGAP19											miR-BART14	GGCX									APOF	BCL7B	TFAP2A	APLP2
				CALM3	OSBPL1A	DMD	ANK2													MIR21	ARHGAP24											miR-BART14	GHITM									ARPP21	BCLAF1	ETS1	APOA1BP
				NOV	RHOD	NFIC	ANK2													MIR96	ARHGAP32											miR-BART14	GINS4									ARRDC3	BCLAF1	GATA2	APOBEC1
				ARRB2	FLCN	MZF1	ANK3													MIR15A	ARHGAP35											miR-BART14	GKAP1									BCAR1	BCR	HLTF	APOBEC2
				FAM81A	ZBTB24	NFIC	ANK3													MIR494	ARHGAP5											miR-BART6-5p	GLUD1									ASS1	BCS1L	YBX1	APOBEC3A
				P2RY6	TRPM3	ETS1	ANKDD1A													MIR3714	ARHGDIA											miR-BART4	GM2A									ADIPOR2	BDNF-AS	YBX1	APOBEC3B
				C10orf62	SEMA4G	AR	ANKDD1B													MIR4703	ARHGDIA											miR-BART1-3p	GNE									ACOX1	BEND3P3	YBX1	APOBEC3D
				LYSMD1	SLC35E2	FOXP3	ANKFN1													MIR488	ARHGEF11											miR-BART14	GOLGA4									ABL1	BEND4	YBX1	APOBEC3F
				TUBB4A	UBE2E3	FOXA1	ANKH													MIR20A	ARHGEF18											miR-BART14	GOLGB1									BCAR3	BEST1	ETS1	APOBEC3H
				BEND5	ECM2	AR	ANKK1													MIR1249	ARHGEF2											miR-BART14	GPR137B									ANKRD13D	BEST2	ETS1	APOBR
				SLC1A3	ZNF814	GATA2	ANKRD10													MIR4295	ARHGEF26											miR-BART1-3p	GRHPR									ACOX1	BEST3	ETS1	APOL1
				ESR2	STAT3	GATA2	ANKRD11													MIR30B	ARHGEF3											miR-BART14	GRPEL2									ARRB2	BEST4	YBX1	APOL3
				CTCFL	ZNF268	FOXA1	ANKRD16													MIR381	ARHGEF33											miR-BART19-3p	GSKIP									ACOX1	BET1L	ETS1	APOPT1
				DAXX	ZBTB47	ZNF346	ANKRD16													MIR27A	ARHGEF6											miR-BART1-3p	GTF3C1									ACOX1	BEX5	NFIC	APP
				ARRB2	CCBL1	ZNF446	ANKRD16													MIR182	ARHGEF7											miR-BART14	GUF1									ACOX1	BGN	SOX10	APP
				DNMBP-AS1	HSD17B10	TFCP2	ANKRD17													MIR4531	ARHGEF7											miR-BART14	GXYLT1									ABI1	BHLHB9	WDR4	APTX
				MYOZ3	TMEM47	E2F4	ANKRD18A													MIR186	ARHGEF9											miR-BART14	H2AFV									ABL1	BHLHB9	WHSC1	APTX
				CXCL16	ERBB2	HEYL	ANKRD19P													MIR4500	ARID1B											miR-BART14	H3F3AP4									ACOX1	BHLHB9	ZEB1	AQP11
				SIAH3	SORBS1	ETS1	ANKRD20A5P													MIR155	ARID4A											miR-BART14	HADH									AGO3	BHLHB9	TP73	AQP2
				CC2D2A	FAM106CP	E2F4	ANKRD22													MIR494	ARID4B											miR-BART14	HARBI1									ANKRD13A	BHLHB9	ESR2	AQP3
				DTNA	DTX3	CARHSP1	ANKRD23													MIR15B	ARIH2											miR-BART14	HARS									ANKRD28	BHLHB9	YBX1	AQP6
				BEND6	DMKN	FOXP3	ANKRD26													MIR301B	ARL1											miR-BART6-5p	HAT1									APEX2	BHLHB9	FOXP3	AQP7P1
				IL13RA2	USP17L10	NR4A2	ANKRD27													MIR30B	ARL15											miR-BHRF1-2	HAUS6									ARRB1	BHLHB9	ZEB1	AQP9
				BAG3	HAUS7	YBX1	ANKRD29													MIR107	ARL17A											miR-BART4	HBP1									ASCC2	BHLHB9	AR	AR
				HSPB8	SMLR1	E2F4	ANKRD30BL													MIR15A	ARL2											miR-BART19-3p	HCFC2									ATF1	BHLHB9	TRADD	ARAP1
				ANKRD33	L1TD1	E2F4	ANKRD30BP2													MIR3714	ARL2BP											miR-BART14	HDGFRP3									ATF3	BHLHB9	GATA2	ARAP3
				GPR161	SLC25A6	ETS1	ANKRD33													MIR15B	ARL3											miR-BART6-5p	HDHD2									ATXN3	BHLHB9	AR	AREL1
				HIST1H4I	SLC5A12	GATA2	ANKRD33													MIR320A	ARL5A											miR-BART19-3p	HDHD3									AURKA	BHLHB9	SOX5	ARF3
				GIPC1	OR51E2	GATA2	ANKRD34A													MIR4657	ARL6											miR-BART6-5p	HEATR5A									ACOX1	BHLHE40-AS1	ZEB1	ARF3
				MAX	SNX20	ETS1	ANKRD36													MIR155HG	ARL6IP4											miR-BART14	HECTD1									BCL7A	BICD1	MYC	ARFGAP2
				FBF1	LPXN	YBX1	ANKRD37													MIR4457	ARL6IP4											miR-BART19-3p	HELQ									ATP8B3	BID	ETS1	ARFGEF1
				LIX1	MYRIP	GATA2	ANKRD39													MIR30B	ARL6IP6											miR-BART6-5p	HHLA3									ARHGAP31	BIK	HIF1A	ARG1
				ASL	SH3BP4	E2F4	ANKRD40													MIR330	ARL8A											miR-BART4	HIATL1									AKT1	BIN1	GATA2	ARG2
				AKAP10	CFTR	GATA2	ANKRD45													MIR197	ARMC1											miR-BART1-3p	HINT3									AOC4P	BIN1	GATA2	ARGFX
				NPY6R	RASSF8	ETS1	ANKRD50													MIR301B	ARMC10											miR-BART19-3p	HIST1H2AJ									ABCC6	BIRC2	ZNF354C	ARHGAP1
				ELAVL4	MUSK	SP1	ANKRD50													MIR320A	ARMC10											miR-BART10	HIST1H2BB									AGO3	BIRC2	FOXP3	ARHGAP15
				HNRNPR	TRIM31	ETS1	ANKRD54													MIR320A	ARMC5											miR-BART14	HIST1H2BD									ARHGAP22	BIRC2	ZEB1	ARHGAP20
				APP	SNRNP35	YBX1	ANKRD54													MIR1249	ARMC6											miR-BART14	HIST1H4E									ASMT	BIRC2	KLF4	ARHGAP21
				BSCL2	C14orf182	E2F4	ANKRD55													MIR25	ARMC7											miR-BART1-3p	HLA-G									ATP5D	BIRC2	EEF1E1	ARHGAP22
				ARRB2	C5orf42	MZF1	ANKRD6													MIR320B2	ARMC7											miR-BART1-3p	HLA-J									ATP5J2-PTCD1	BIRC2	ACAP1	ARHGAP25
				DAXX	MANBA	TFAP2A	ANKRD9													MIR324	ARMC7											miR-BART19-3p	HMGB1									BARD1	BIRC2	CTCF	ARHGAP27
				ADCYAP1R1	CXCL6	ETS1	ANKS1B													MIR197	ARMC8											miR-BART22	HMGB2									BET1L	BIRC2	MAFG	ARHGAP27
				PLEKHO1	TBL1X	AR	ANKUB1													MIR27A	ARMC8											miR-BART14	HMGCR									BHLHB9	BIRC2	SOX5	ARHGAP28
				HDAC1	OR51E2	ETS1	ANKZF1													MIR29A	ARNT											miR-BART14	HMGCS1									BEST1	BIRC3	GATA2	ARHGAP4
				CDK15	ESR1	PBX3	ANKZF1													MIR320A	ARPC1A											miR-BART19-3p	HN1									ARHGEF38	BIRC8	GATA2	ARHGAP44
				SPSB4	TMPRSS12	AR	ANO10													MIR3179-1	ARPC1B											miR-BART1-3p	HNRNPH3									ADRA1A	BLK	GATA1	ARHGAP5-AS1
				HSPA4L	PRAMEF2	AR	ANO6													MIR301B	ARPC2											miR-BART5	HNRNPR									ANXA2P3	BLK	MAFG	ARHGAP6
				PRNT	PTPN5	TFAP2C	ANO7													MIR153-2	ARPC3											miR-BART6-5p	HNRNPR									ANXA8L1	BLK	AR	ARHGAP8
				CALML4	GABARAP	ETS1	ANO8													MIR3684	ARPC5											miR-BART14	HNRNPU									ACRC	BLM	UTP15	ARHGEF1
				FCGR2B	TWIST1	GATA2	ANO8													MIR15B	ARPP19											miR-BART14	HOXD-AS1									ALDH16A1	BLNK	GATA2	ARHGEF15
				LBP	SLC15A5	FOXP3	ANP32A-IT1													MIR4698	ARPP21											miR-BART14	HSD17B12									ALKBH3-AS1	BLNK	NFIC	ARHGEF17
				SLC24A5	SNAI1	GATA2	ANP32B													MIR4797	ARRB2											miR-BART14	HSD17B4									ALS2CL	BLNK	NFIC	ARHGEF18
				CFTR	PIN1	AR	ANP32C													MIR4741	ARRDC1											miR-BART14	HSD17B7									ALS2CR14	BLNK	YY1	ARHGEF18
				KCTD21	PTPRN	HLTF	ANTXR1													MIR378E	ARRDC2											miR-BART2-5p	HSDL1									AMIGO3	BLNK	GATA2	ARHGEF28
				FOXJ3	PPP2R2B	YBX1	ANTXR1													MIR320A	ARRDC3											miR-BART6-5p	HSPA14									ANAPC7	BLNK	FOXO3	ARHGEF3
				GOLGA8S	IER3IP1	FOXL1	ANTXR2													MIR32	ARRDC4											miR-BART14	HSPA4L									ANK2	BLNK	YBX1	ARHGEF35
				CCDC181	ERG	AR	ANXA10													MIR92B	ARRDC4											miR-BART14	HSPB8									ANKRD33B	BLNK	GATA2	ARHGEF7
				MED9	TNFRSF14	PRDM14	ANXA10													MIR4780	ARSE											miR-BART14	HSPH1									ANKRD37	BLNK	HLTF	ARHGEF7
				RAG1	ZNF233	FOXP3	ANXA2													MIR330	ARSJ											miR-BHRF1-1	HUWE1									ANKS3	BLNK	NFATC2	ARHGEF9
				FAM226B	PLEKHF2	YY1	ANXA2													MIR27A	ASAH1											miR-BART14	ICMT									ANO10	BLNK	NFIC	ARHGEF9
				ESR2	PHC2	YBX1	ANXA4													MIR23A	ASAP1											miR-BART1-3p	ID3									BCMO1	BLNK	TFAP2A	ARID3A
				CKB	VN1R2	EGR1	ANXA5													MIR92A1	ASAP1											miR-BART6-5p	IDH3G									B3GNT4	BLOC1S1	NR1I2	ARID3C
				IRF5	TDH	FOXP3	ANXA9													MIR933	ASAP2											miR-BART14	IER3IP1									B4GALT1	BLOC1S1	FOXP3	ARID5A
				COQ4	WDR83	FOXP3	AOAH													MIR107	ASB1											miR-BART1-3p	IFFO1									BANP	BLOC1S1	TFAP2A	ARIH2
				ATG16L1	TUBG2	GATA2	AOAH													MIR378E	ASB13											miR-BART10	IFI44L									AR	BLOC1S5-TXNDC5	ARNT::AHR	ARL10
				BEND5	OR4Q3	YBX1	AOC2													MIR30D	ASB3											miR-BART15	IFT74									ACTG1	BLVRB	YBX1	ARL15
				CT45A2	HIST1H4D	YBX1	AOC3													MIR27B	ASB7											miR-BART17-5p	IFT74									AARS2	BLZF1	BRCA1	ARL2
				RRAD	THRSP	ETS1	AOX2P													MIR520E	ASB9											miR-BART4	IGJ									ADORA2B	BMI1	ZEB1	ARL2BP
				GSG1	KIT	FOXP3	AOX2P													MIR4793	ASCC2											miR-BART1-3p	IL10RB									AKAP7	BMP2	SOX10	ARL6IP6
				FCER1A	KL	FOXP3	AP1B1P1													MIR30A	ASCC3											miR-BHRF1-2	IMMP2L									AURKC	BMP2K	YBX1	ARMC12
				C3orf55	HIST1H4D	SOX10	AP1G1													MIR30B	ASCC3											miR-BART19-3p	IMPA1									ASB14	BMPR1A	FOXP3	ARMC2
				SCN5A	TBC1D12	YBX1	AP1S1													MIR320E	ASCL4											miR-BART14	INE1									AMOT	BMS1P18	FOXP3	ARMC4
				C8orf48	LPAL2	GATA2	AP2S1													MIR21	ASF1A											miR-BART14	INO80D									AP3D1	BMX	CREB1	ARMC8
				KIAA1522	PNMA5	YY1	AP3B1													MIR3117	ASF1B											miR-BART15	INSIG1									ATF4	BPHL	SOX5	ARMCX2
				ANGPT2	PTCHD1	E2F4	AP3D1													MIR1306	ASH2L											miR-BART3	IPO7									ARRB2	BPIFC	GATA2	ARMCX4
				MEA1	RGS17	FOXP3	AP3M2													MIR3607	ASH2L											miR-BART10	IRF4									A2M	BRAT1	ESR1	ARMCX6
				ECM1	TNNT1	ETS1	AP3S2													MIR548AC	ASH2L											miR-BART14	IRF9									ACSS1	BRE	SOX10	ARNT
				SGCG	TMEM26	ETS1	AP5M1													MIR623	ASH2L											miR-BART6-5p	JAK1									BLNK	BRI3BP	NFIC	ARNTL
				C12orf44	DPCR1	HIF1A	AP5M1													MIR4500	ASNA1											miR-BART4	JMJD1C									AKT1	BRK1	ZBTB16	ARNTL2
				RPL10	SDCBP	E2F4	AP5S1													MIR3676	ASNS											miR-BART14	KAT6A									ACTR2	BROX	YBX1	ARRB2
				GRAP2	KDELC2	YBX1	AP5Z1													MIR15B	ASNSD1											miR-BART14	KATNA1									ATF2	BRWD1-IT2	YBX1	ARSA
				MPP5	OPA3	USF1	APBA2													MIR15B	ASPH											miR-BART14	KBTBD2									ATG9A	BSDC1	GATA2	ARSD
				ISYNA1	MAP1LC3A	LCP2	APBB1IP													MIR27A	ASPH											miR-BART1-3p	KCTD20									AKT1	BSG	YBX1	ARSG
				ARHGAP8	CKB	ZEB1	APBB3													MIR29A	ASPH											miR-BART9	KCTD3									ATXN7	BTBD1	YBX1	ARSH
				BVES	ZIC3	GATA3	APCDD1													MIR4724	ASPSCR1											miR-BART14	KDELR2									ARRB2	BTF3L4	ZEB1	ARSJ
				TH	TSSK1B	GTF3C2	APEX2													MIR1296	ASXL1											miR-BART6-5p	KDM2A									BCL2L13	BTK	GATA1	ART4
				DLX6	MAGEA11	YBX1	APEX2													MIR374A	ATAD2											miR-BART14	KDM6B									AIMP1	BTN3A1	GATA2	ARTN
				PDLIM7	XIRP2	CFLAR	APITD1													MIR29A	ATAD2B											miR-BART14	KIAA0196									AKIP1	BTRC	GATA2	ARV1
				BAHCC1	PPP2R2B	E2F4	APITD1													MIR590	ATAD3A											miR-BHRF1-2	KIAA0226									ARHGAP21	BUB3	HMGN3	ARVCF
				MAGEA3	STAT3	ARNT::AHR	APLN													MIR107	ATE1											miR-BART19-3p	KIAA0947									APTX	BUD13	FOXP3	ASAP1-IT1
				CYP2B6	KLK7	AR	APLNR													MIR30A	ATF1											miR-BART10	KIAA1586									ATXN3	BYSL	MICAL3	ASB10
				DDOST	RDH13	GATA6	APOA1													MIR1233-1	ATF2											miR-BART10	KIAA2026									ATF2	BZRAP1-AS1	ZNF219	ASB10
				PIK3IP1	SNX14	ETS1	APOA1BP													MIR3691	ATF2											miR-BART14	KIN									BAG6	BZW2	E2F4	ASB11
				MYCBPAP	MYOCD	GATA2	APOA2													MIR3121	ATF4											miR-BART1-3p	KLF6									ACAD9	C11orf16	ZEB1	ASB15
				ERG	PRR16	PPARA	APOA4													MIR4744	ATF5											miR-BART5	KLHDC10									AGO3	C11orf30	TFAP2C	ASB2
				ADSSL1	CAV2	GATA2	APOBEC1													MIR4775	ATF6											miR-BART15	KLHL23									BCAR3	C11orf49	NFE2L1	ASB3
				PAPSS2	PLSCR2	YBX1	APOBEC2													MIR19B1	ATF7											miR-BART14	KLHL28									BFAR	C11orf49	PRPF40A	ASCC3
				CHMP4C	LAMA4	YBX1	APOBEC3A													MIR301B	ATF7											miR-BART3	KPNA4									AHSA2	C11orf57	MZF1	ASCL1
				BAG3	DUX4L2	YBX1	APOBEC3B													MIR4306	ATF7											miR-BART19-3p	KPNA5									BCL2	C11orf71	MYC	ASCL2
				CLLU1	MAGEA2	YBX1	APOBEC3D													MIR3155A	ATF7IP											miR-BART1-3p	KREMEN2									ALB	C11orf73	AR	ASIC2
				ABCA4	CTCFL	YBX1	APOBEC3F													MIR128-1	ATG12											miR-BART14	KRT10									BAX	C11orf74	GATA1	ASIC3
				CFD	PEX14	ETS1	APOBEC3H													MIR23A	ATG12											miR-BART5	KRT6C									BLOC1S1	C11orf74	YBX1	ASL
				ERBB3	PFKFB1	ETS1	APOBR													MIR223	ATG13											miR-BART14	KRT83									ATP5J	C11orf82	ETS1	ASPG
				TGIF2	USP15	YBX1	APOE													MIR4469	ATG16L1											miR-BART1-3p	LAMTOR1									ATP1A1	C11orf84	YBX1	ASPHD2
				KCNMA1	PGLYRP1	AR	APOF													MIR4469	ATG2A											miR-BART14	LARP4									BCAR3	C11orf84	ETS1	ASPM
				MDM1	PPIE	GATA2	APOL3													MIR301A	ATG2B											miR-BHRF1-2	LAT									APLP2	C12orf29	NR1I2	ASS1
				SPSB4	VAC14-AS1	AR	APOM													MIR1296	ATG4B											miR-BART6-5p	LCE4A									ALDOB	C12orf42	FOXP3	ASUN
				ERBB2	SPG7	ETS1	APOPT1													MIR155HG	ATG4B											miR-BHRF1-2	LCE4A									AGO3	C12orf43	MYB	ASXL1
				KAT8	SYNPO	ESR1	APPL2													MIR15A	ATG4B											miR-BART14	LEMD3									ANKRD37	C12orf57	NFATC2	ATAD1
				SCUBE2	UEVLD	GATA2	APPL2													MIR4514	ATG4C											miR-BART1-3p	LEPRE1									BCL2	C12orf57	LIG1	ATAD3A
				NELFA	TNIP1	HIF1A	AQP1													MIR4295	ATG4D											miR-BART6-5p	LEPROTL1									ATF2	C12orf65	RNASEH2A	ATAD3A
				PPP2R2B	YWHAQ	GATA2	AQP10													MIR24-1	ATG5											miR-BART14	LIFR									BBIP1	C12orf66	MAZ	ATAD3B
				PLAC8	TGM2	TP73	AQP2													MIR182	ATG7											miR-BART4	LIX1L									ARNTL2	C12orf68	YBX1	ATAD3C
				COASY	FGF21	ESR2	AQP3													MIR20A	ATG7											miR-BART19-3p	LMAN1									BBIP1	C12orf73	JUN	ATF3
				AMY1B	ZNF645	YBX1	AQP5													MIR1288	ATG9A											miR-BART1-3p	LMNB1									BTN2A2	C14orf1	GATA2	ATF6B
				ALDH1L2	TRAF6	YBX1	AQP6													MIR1226	ATL2											miR-BART14	LOC374443									ARL6	C14orf159	MAFG	ATF7
				ARRB2	FUK	FOXP3	AQP7P1													MIR320A	ATL3											miR-BART1-3p	LPCAT1									BACH1	C14orf159	FOXC1	ATF7IP
				GALNT9	SLC1A3	RUNX1	AQP9													MIR4426	ATL3											miR-BART6-5p	LPIN1									BEAN1	C14orf159	SOX5	ATF7IP2
				LSM6	LSM7	YBX1	AR													MIR624	ATM											miR-BART14	LPXN									BHMT	C14orf159	AR	ATG14
				BAG3	TBC1D16	GATA2	ARC													MIR3155A	ATN1											miR-BART6-5p	LRRC8D									ARRB2	C16orf93	ETS1	ATG14
				ERBB4	PAPL	HIF1A	ARC													MIR137	ATOH8											miR-BART14	LSM1									ARRB2	C17orf104	GATA3	ATG14
				EMR1	POGZ	NFIC	ARC													MIR27A	ATP11C											miR-BART6-5p	LSM4									AP4S1	C17orf49	HIF1A	ATG4B
				CT62	PEX14	AR	AREL1													MIR329-2	ATP13A2											miR-BART14	LUC7L2									ANKRD13A	C17orf58	FOXP3	ATHL1
				DUSP18	SLC1A3	NFIC	ARF3													MIR374A	ATP1A1											miR-BART14	LY96									BRAF	C17orf98	TP73	ATL1
				ERBB3	SPDEF	HIF1A	ARG1													MIR223	ATP1B1											miR-BART14	LYPLA1									BICD1	C18orf21	YBX1	ATOH7
				PLD6	PRR20C	GATA2	ARGFX													MIR4513	ATP2A2											miR-BART15	LYPLAL1									ARHGEF2	C18orf42	YY1	ATP10B
				C18orf42	MEF2A	ETS1	ARGLU1													MIR761	ATP2A2											miR-BART14	LYRM1									AGO2	C19orf12	ZEB1	ATP11B
				CELF3	NAV2-AS4	YY1	ARHGAP12													MIR15A	ATP2A3											miR-BART14	LZIC									ATF2	C19orf18	ETS1	ATP1A1OS
				SNAR-A8	ZNF79	FOXP3	ARHGAP15													MIR29A	ATP2B4											miR-BART6-5p	M6PR									APP	C19orf26	SOX5	ATP1A2
				CTCFL	ZNF280D	NFIC	ARHGAP21													MIR155HG	ATP5B											miR-BART1-3p	MAFG									APPL2	C19orf26	TFAP2A	ATP1B1
				EFEMP1	HTN3	YBX1	ARHGAP22													MIR590	ATP5D											miR-BART5	MAGEA11									ACTG1	C19orf38	MAFG	ATP1B4
				CDX1	HTN3	RNF170	ARHGAP25													MIR4668	ATP5F1											miR-BART14	MAGEC2									BIRC2	C19orf47	YBX1	ATP2A3
				HTN3	MTNR1A	SPI1	ARHGAP25													MIR15B	ATP5J2											miR-BART14	MAGED2									BANP	C19orf57	ZEB1	ATP2B2
				SPATC1	TBX5	ZNF664	ARHGAP25													MIR3647	ATP5L											miR-BART6-5p	MAP2K6									B9D2	C19orf70	SPI1	ATP2B3
				AKR1D1	SNX7	FOXL1	ARHGAP26													MIR15B	ATP5O											miR-BART14	MAPK4									ATXN2L	C1GALT1	ETS1	ATP2C1
				ANO1	PTPN5	ETS1	ARHGAP27													MIR421	ATP5S											miR-BART14	MARCH7									ADCK5	C1QTNF3	SOX5	ATP2C1
				ADD2	ANO1	NFIC	ARHGAP28													MIR320A	ATP5SL											miR-BART14	MARVELD2									ATP1A3	C1QTNF3-AMACR	GATA2	ATP2C2
				BAG3	CYP4A11	KLF4	ARHGAP29													MIR301B	ATP6V0A2											miR-BART14	MBIP									APOA5	C1QTNF6	GATA2	ATP5G1
				APOBEC3A_B	BAG3	SP1	ARHGAP29													MIR301B	ATP6V0B											miR-BART1-3p	MCFD2									ASB12	C1orf106	ETS1	ATP5G2
				BAG3	EPS8L3	NFIC	ARHGAP30													MIR107	ATP6V0C											miR-BART1-5p	MCL1									BIRC2	C1orf140	YBX1	ATP6V0A4
				ART4	BAG3	AR	ARHGAP31													MIR27A	ATP6V1A											miR-BART14	MCM8									ANXA1	C1orf145	ETS1	ATP6V0E2
				C16orf82	MASP1	GATA2	ARHGAP4													MIR301B	ATP6V1C1											miR-BART14	MCPH1									AQP1	C1orf173	ETS1	ATP6V1B1
				COX10	SYNPO	YBX1	ARHGAP6													MIR200A	ATP6V1C2											miR-BART14	MED13L									ARMC7	C1orf35	YBX1	ATP6V1E2
				FAM19A3	GCM2	SAMHD1	ARHGEF1													MIR4306	ATP6V1F											miR-BART19-3p	MED14									BCCIP	C1orf43	ZEB1	ATP6V1F
				FAM50B	GIF	ETS1	ARHGEF10L													MIR155	ATP6V1G1											miR-BART14	MEF2A									C16orf28	C1orf86	GATA2	ATP6V1G1
				EFEMP1	HFM1	PDX1	ARHGEF11													MIR15B	ATP7A											miR-BART14	METTL14									AFF1	C2	GATA2	ATP6V1G3
				C8orf48	LPPR1	SP1	ARHGEF11													MIR22	ATP8A1											miR-BART10	METTL25									AFAP1L1	C20orf203	ETS1	ATP6V1H
				LPPR1	MAB21L2	ZEB1	ARHGEF11													MIR330	ATP8B2											miR-BART14*	MFSD8									C16orf28	C20orf26	HLTF	ATP8B1
				SGK3	SLC26A5	E2F4	ARHGEF12													MIR4295	ATP8B2											miR-BART22	MGEA5									AGER	C21orf90	ETS1	ATP8B3
				ATG16L1	RNF223	ETS1	ARHGEF15													MIR4262	ATP8B5P											miR-BART1-3p	MGRN1									BLID	C21orf90	ZEB1	ATP9A
				CCDC7	FAM211A	E2F4	ARHGEF16													MIR26B	ATPAF1											miR-BART5	MIA3									BLNK	C21orf90	ETS1	ATP9B
				RASD1	UBASH3A	SP1	ARHGEF17													MIR98	ATPAF1											miR-BART14	MID2									ACAP1	C21orf91-OT1	FOXP3	ATRAID
				HIST1H4D	PRKDC	YBX1	ARHGEF19													MIR320A	ATPIF1											miR-BART14	MKLN1									AGER	C22orf23	KLF4	ATRNL1
				C15orf60	PNMA5	AR	ARHGEF28													MIR4469	ATR											miR-BART19-3p	MKRN1									ABCG5	C22orf26	HIF1A::ARNT	ATXN3
				DDB1	PDE2A	PRDM14	ARHGEF28													MIR4531	ATRIP											miR-BART16	MKRN2									AGER	C22orf26	SP1	ATXN7L2
				DISC1	TMEM56	HIF1A::ARNT	ARHGEF3													MIR378E	ATRN											miR-BART14	MMADHC									BAG4	C2CD4C	GATA2	AVPR1A
				PPP2R2B	VEPH1	HIF1A	ARHGEF39													MIR15A	ATXN1L											miR-BART1-3p	MOG									ABCG1	C2orf44	YBX1	AVPR1B
				FER1L6	TFCP2	E2F4	ARHGEF5													MIR15A	ATXN2											miR-BART10	MPPED2									ACVR1C	C2orf44	GATA1	AVPR2
				BPIFA2	RIMS1	ANAPC5	ARID2													MIR182	ATXN3											miR-BART19-3p	MRFAP1									C16orf11	C2orf44	E2F4	AXDND1
				BAALC	TEKT1	PRDM14	ARID3A													MIR4745	ATXN3											miR-BART14	MRPL19									AGO3	C2orf69	ETS1	AXDND1
				P2RX1	PTGDS	ETS1	ARID5A													MIR182	ATXN7											miR-BART14	MRPL24									BIRC2	C2orf74	KLF4	AXIN2
				GALR2	SLC1A3	NFIC	ARID5B													MIR3613	ATXN7											miR-BART6-5p	MRPL27									BCL2	C3orf22	ETS1	AZI2
				DCN	KIF7	ETS1	ARL10													MIR3936	ATXN7											miR-BART1-3p	MRPL37									ANLN	C3orf33	SOX10	B3GALT2
				ANGPT2	RHOXF2	ETS1	ARL16													MIR15B	ATXN7L3											miR-BART14	MRPL42									ASH2L	C4orf21	AR	B3GALT5
				SNCA	SNORD116-9	FOXP3	ARL17A													MIR4500	ATXN7L3B											miR-BART14	MRPL43									ATF1	C4orf29	BRCA1	B3GALT6
				IFRG15	TRIOBP	ZEB1	ARL4C													MIR937	AUNIP											miR-BART17-5p	MRPL45									BZW1	C4orf47	NFE2L1::MAFG	B3GAT1
				MOK	RNF41	ETS1	ARL6													MIR155HG	AUP1											miR-BART14	MRPS10									BOLA2B	C5AR1	YBX1	B3GAT2
				NR2E3	TH	GATA1	ARL9													MIR92A1	AURKA											miR-BART6-5p	MRPS35									AKT1	C5orf20	ESR2	B3GAT3
				BAG3	ZNF716	PRDM14	ARL9													MIR4751	AURKB											miR-BART14	MRPS36									ARMC7	C5orf63	GATA2	B3GNT3
				ING4	PPP2R2B	E2F4	ARMC12													MIR96	AVIL											miR-BART14	MRRF									BANP	C5orf64	YBX1	B3GNT9
				CTCFL	ZNF486	GATA2	ARMC2													MIR320A	AXIN1											miR-BART1-3p	MSL3									B9D2	C6orf100	E2F4	B3GNTL1
				RABL5	SLC1A3	GATA2	ARMC3													MIR324	AXIN1											miR-BART1-3p	MTBP									AGO3	C6orf195	ETS1	B3GNTL1
				ANGPTL2	TH	E2F4	ARMC4													MIR147A	AZI2											miR-BART1-3p	MTCP1									APP	C6orf223	ZEB1	B4GALNT1
				ERG	GPRC6A	GATA2	ARMC9													MIR222	AZI2											miR-BART14	MTERFD2									ANKRD13B	C6orf25	GATA2	B4GALNT3
				SSX2B	TMEM106B	CLIP3	ARMCX2													MIR96	B2M											miR-BART1-3p	MTG1									BRD4	C7orf55	TFAP2C	B4GALNT3
				STAT3	TRPV3	ESR1	ARMCX3													MIR613	B3GALTL											miR-BART14	MTPAP									BLOC1S1	C7orf61	GATA2	B4GALNT4
				BRS3	CAV2	GATA2	ARMCX4													MIR4500	B3GNT1											miR-BART1-3p	MXI1									ACAD9	C7orf71	FOXP3	B4GALT3
				FAM24A	RHOJ	E2F4	ARMCX5													MIR4423	B3GNT4											miR-BART5	MYADM									BID	C8orf22	NFIC	B4GALT6
				FOXL1	MYRF	ESR1	ARMCX6													MIR15B	B4GALT1											miR-BART15	MYNN									AKAP14	C8orf59	YBX1	B9D1
				HIST1H4E	TCN2	ETS1	ARNT2													MIR27A	B4GALT3											miR-BART14	N6AMT1									BID	C8orf59	ETS1	BABAM1
				MAGEC2	UPP2	NFIC	ARNTL													MIR26B	B4GALT4											miR-BART14	NAA30									ATG13	C9orf16	YBX1	BACE2
				ARRB2	VPS28	PTBP3	ARNTL2													MIR301B	B4GALT5											miR-BART1-3p	NAA60									C9orf40	C9orf9	YY1	BAG2
				SLC22A16	SOCS2	TNRC6B	ARNTL2													MIR658	B4GALT7											miR-BART14	NACA2									ADAM15	CA11	ETS1	BAGE
				NUDT12	TRIM51	SOX10	ARRDC4													MIR3685	B9D1											miR-BART6-5p	NAE1									BBS4	CAAP1	ZEB1	BAI1
				PPFIA4	RARA	FOXP3	ARSA													MIR26B	BAAT											miR-BART14	NARS									AATK	CABLES1	SP1	BAIAP2
				BAG3	TMEM184B	MYC	ARSB													MIR581	BABAM1											miR-BART1-3p	NAT1									ABCA7	CABLES1	ZFX	BAIAP2
				BCL2L11	PPP2R2B	GATA2	ARSD													MIR494	BACH1											miR-BART14	NDFIP2									AKT1	CACFD1	KLF4	BANP
				MT2A	USP20	FOXP3	ARSG													MIR30B	BACH2											miR-BART19-3p	NDNL2									ANK1	CACNA1C	NFE2L1::MAFG	BANP
				PDCD6	PRR9	YBX1	ART4													MIR624	BAG1											miR-BART14	NDUFA4									BEGAIN	CACNA2D4	ZNF44	BARHL1
				PI16	YBX1	YBX1	ARTN													MIR3127	BAG2											miR-BART4	NDUFA7									ADD3	CACNB4	GATA2	BAX
				DEDD2	SUSD1	FOXP3	ARV1													MIR200B	BAG3											miR-BART14	NDUFB5									C9orf50	CACUL1	TP73	BAX
				EMR1	MAP1LC3A	ZEB1	ARVCF													MIR155	BAG5											miR-BART14	NDUFC1									AARSD1	CALB2	APBB1	BAZ1A
				PLOD3	SEMA4G	GATA2	ASAH2													MIR4464	BAG6											miR-BART5	NDUFC2									C12orf23	CALCA	GATA2	BAZ1A
				SGCG	TMEM30B	ETS1	ASAP1-IT1													MIR3191	BAHD1											miR-BHRF1-2	NDUFC2									ALB	CALCOCO2	FOXC1	BBC3
				SERTAD4	SYS1	GATA2	ASAP3													MIR520E	BAIAP2-AS1											miR-BART6-5p	NDUFS1									C15orf57	CALCOCO2	ETS1	BBS12
				CFHR5	TWIST1	DISC1	ASB10													MIR4712	BAIAP3											miR-BART1-3p	NDUFS6									ARL2	CALD1	YBX1	BBS5
				SLC6A14	TMEM17	INVS	ASB10													MIR1278	BANP											miR-BART14	NEUROD1									ATP5A1	CALD1	ETS1	BBS9
				C22orf23	EPX	E2F4	ASB11													MIR15A	BANP											miR-BART14	NFAT5									ARHGEF6	CALM2	AR	BCAN
				NACAP1	RGPD2	E2F4	ASB14													MIR15B	BANP											miR-BART4*	NFE2L2									BCS1L	CALM2	GATA2	BCAS4
				OR5M8	POLR2L	GATA2	ASB16-AS1													MIR2964A	BANP											miR-BART6-5p	NFKBIZ									C12orf79	CALM2	ETS1	BCKDHB
				CD14	CNGB1	GATA1	ASB5													MIR216A	BAP1											miR-BART14	NHLH2									C5orf66	CALM2	SP1	BCL11A
				C11orf63	MYCBPAP	GATA2	ASB5													MIR30C1	BARD1											miR-BART14	NHP2L1									ASMT	CALM3	SOX10	BCL11B
				AP3B2	VEPH1	GATA3	ASCC1													MIR320A	BASP1											miR-BART6-5p	NKIRAS1									C12orf50	CALM3	SP1	BCL11B
				DNAJC16	PPP2R2B	FOXL1	ASCC2													MIR3150B	BAX											miR-BART14	NOB1									C2orf76	CALM3	SPIB	BCL11B
				FCAR	TH	MZF1	ASCL1													MIR4638	BAX											miR-BART1-3p	NPM3									AGO3	CALML4	ZEB1	BCL11B
				FAM182A	TM4SF19	YBX1	ASGR1													MIR320A	BAZ1A											miR-BART14	NR2C1									ABCA13	CALR	SPIB	BCL2L1
				EID3	GOLGA6L6	GATA2	ASH1L													MIR216A	BAZ2A											miR-BART1-3p	NREP									BAX	CALR3	TFAP2A	BCL2L1
				ONECUT1	TFCP2	E2F4	ASIC1													MIR30A	BAZ2B											miR-BHRF1-1	NSD1									ARHGEF16	CAMK1D	GATA2	BCL2L10
				HIST1H4I	SLC9B1	YBX1	ASIC2													MIR4657	BBIP1											miR-BART1-3p	NSUN3									C16orf28	CAMK2D	PRDM14	BCL7C
				CALM3	SERTAD4	PRDM14	ASIC3													MIR4668	BBS4											miR-BART19-3p	NT5C2									BDKRB1	CAMK2G	FOXP3	BCL9L
				CLC	EFEMP1	GATA2	ASIC4													MIR4737	BBS4											miR-BART1-3p	NUBPL									CAMK2D	CAMK2N2	NFE2L1::MAFG	BCLAF1
				FXYD3	GPC6	AR	ASIP													MIR4742	BBS4											miR-BART14	NUCKS1									C1orf198	CAMKK1	E2F4	BCMO1
				MUSK	SNAP91	GATA1	ASIP													MIR3687	BBS7											miR-BART1-3p	NUDCD1									ARMCX6	CAMKK2	FOXC1	BCORL1
				CC2D2A	ZIC5	YBX1	ASL													MIR30A	BBX											miR-BART17-5p	NUP155									BCL2L13	CAMKK2	RAD21	BCR
				PPP2R2B	SLC38A8	ETS1	ASPG													MIR494	BCAN											miR-BART10	NUSAP1									BHLHB9	CAMKK2	SOX5	BCR
				CC2D2A	CCDC74B	FOXP3	ASPH													MIRLET7D	BCAP29											miR-BART14	OSBPL11									BACH1	CAMP	YBX1	BCRP2
				IFT81	PPP2R2B	AR	ASPHD2													MIR1296	BCAP31											miR-BART15	OSBPL8									ATF3	CAMTA1	FOXP3	BDH2
				ASMTL-AS1	WBP1	YBX1	ASPHD2													MIR3155B	BCAR1											miR-BART14	OSGIN2									ARPC2	CANX	YBX1	BDKRB1
				ATP4B	MS4A13	TP73	ASTN2													MIR187	BCAS2											miR-BART14	OTUD6B									AGO2	CAPN1	NFATC2	BDNF
				NR4A2	SORCS3	FOXP3	ASUN													MIR301B	BCAT1											miR-BART1-3p	OXNAD1									C14orf132	CAPN10	AR	BDNF-AS
				CTCFL	FAM178B	NFIC	ATAD1													MIR27A	BCAT2											miR-BART14	OXR1									ADRBK2	CAPRIN2	GATA2	BEAN1
				ICAM4	TFCP2	ELF2	ATAD3B													MIR301B	BCCIP											miR-BART14	P2RY6									C11orf57	CAPZA2	GATA2	BEND2
				RAB11A	SETD5-AS1	E2F4	ATAD3C													MIR761	BCDIN3D											miR-BART14	PAPOLA									C17orf70	CAPZA2	YBX1	BEND4
				DTX3	TFR2	ETS1	ATAD5													MIR29A	BCL11A											miR-BART14	PAPSS2									ARRB2	CARD8	GATA2	BEND7
				AKD2	FGFR2	HIF1A	ATAT1													MIR29C	BCL11A											miR-BART1-3p	PARG									ANK1	CARF	YBX1	BEST2
				CTCFL	ZNF214	SP1	ATF3													MIR33B	BCL11A											miR-BART1-3p	PATZ1									AP4S1	CARF	E2F4	BEST4
				FBXO6	NOV	TP73	ATF3													MIR22HG	BCL2											miR-BART10	PBRM1									APCDD1	CARF	GATA3	BEX2
				CTSV	ZNF175	ZEB1	ATF7													MIR7-1	BCL2											miR-BART14	PBX3									APLP2	CARF	NR3C1	BGLAP
				KCNMA1	KHDRBS3	FOXL1	ATF7IP2													MIR613	BCL2A1											miR-BART14	PCDHA1									AQP6	CARF	TFAP2C	BGN
				SPEG	ZNF581	ZNF354C	ATF7IP2													MIR27A	BCL2L1											miR-BART6-5p	PCID2									C15orf57	CARF	ETS1	BHLHB9
				EXOSC4	GUCY1B2	GATA2	ATG10													MIR624	BCL2L1											miR-BART1-3p	PCMT1									APBA2	CARKD	ETS1	BHLHE23
				RUVBL2	TAAR3	YY1	ATG16L1													MIRLET7C	BCL2L1											miR-BART1-3p	PCMTD2									ANLN	CARTPT	E2F4	BHMT2
				PRNT	SPSB4	ETS1	ATG16L2													MIR494	BCL2L11											miR-BART14	PCNP									AATK	CASC1	GATA2	BIK
				CTCFL	FGF14	GATA1	ATG16L2													MIR182	BCL2L13											miR-BART1-3p	PDCD10									ARRB2	CASKIN1	ZNF354C	BIN1
				NXPH3	ULK4P3	GATA2	ATG16L2													MIR3653	BCL2L13											miR-BART14	PDCL									BAIAP2	CASP1	NLRP3	BIN2
				ANKS1B	KCNJ15	AR	ATG4B													MIR330	BCL2L2											miR-BART14	PDE12									AKR1C3	CASP10	TFAP2A	BIN3
				DCAF8L1	PPP2R2B	GATA2	ATG9B													MIR4295	BCL2L2-PABPN1											miR-BART10	PDE7A									CALM2	CASP10	MITF	BIRC7
				FOXP2	LGI1	FOXP3	ATHL1													MIR4645	BCL6											miR-BART14	PDPR									ADAMTS19	CASP8	SOX5	BIVM
				CYP11A1	LPO	FOXP3	ATL1													MIR29C	BCL7A											miR-BART14	PDRG1									AMPD2	CASP8	ARID3A	BLCAP
				CTCFL	SNORD91A	TP73	ATL1													MIR320A	BCL7B											miR-BART1-3p	PER1									BCDIN3D	CAST	CREB1	BLCAP
				BCL2L1	RDM1	GATA2	ATP10B													MIR1296	BCL9											miR-BHRF1-2	PEX7									ANO4	CASZ1	SPIB	BMP1
				FAM183B	FOS	MAFG	ATP10B													MIR30D	BCOR											miR-BART5	PFDN4									AP1S1	CASZ1	NFE2L1::MAFG	BMP2
				MUSK	SLC17A4	NFIC	ATP10B													MIR937	BCR											miR-BART1-5p	PGRMC1									AP1S3	CASZ1	NFIC	BMP6
				CKB	LOC80154	ZEB1	ATP10B													MIR4647	BCS1L											miR-BART14	PGRMC2									AP2S1	CASZ1	NFIC	BMP7
				RPTN	TRO	ZNF354C	ATP11A													MIR29A	BDH1											miR-BHRF1-2	PHC3									AP4S1	CASZ1	TFAP2A	BMPER
				CSNK1G1	ZFYVE28	PRDM14	ATP13A2													MIR30A	BDP1											miR-BART1-3p	PHF10									APAF1	CASZ1	ZEB1	BMPR1A
				SPHK2	TMEM120B	YBX1	ATP13A2													MIR301B	BECN1											miR-BART6-5p	PHF11									C15orf27	CASZ1	ZEB1	BNC2
				CBX2	MDK	USF1	ATP13A3													MIR18A	BEND3											miR-BART1-3p	PHF14									C17orf49	CASZ1	ARID3A	BOC
				AP4B1-AS1	MUSK	ETS1	ATP1A1OS													MIR505	BEND4											miR-BART6-5p	PHF20L1									C17orf62	CASZ1	YBX1	BOK
				FAM162B	KRT79	JUN	ATP1A2													MIR320A	BEX1											miR-BART1-3p	PHF8									C19orf10	CASZ1	FOXP3	BOLA2
				KCNIP4	KRT19	HLTF	ATP2B2													MIR449A	BFSP1											miR-BART3	PHTF2									C1QL4	CASZ1	FOXP3	BOLA2B
				DHRS1	MLC1	YBX1	ATP2B3													MIR1909	BICD1											miR-BART1-3p	PI4KA									C1orf204	CASZ1	NFIC	BOLL
				ARPP21	ATP13A4	NFIC	ATP2C1													MIR93	BICD2											miR-BART5	PIGH									C1orf54	CASZ1	PUF60	BOP1
				KRTAP10-9	PRSS23	GATA2	ATP2C2													MIR3941	BIN1											miR-BART1-3p	PIGO									C1orf85	CASZ1	YBX1	BPI
				DEGS1	DYX1C1	PRDM14	ATP5C1													MIR3942	BIN1											miR-BART14	PIP4K2C									C20orf27	CASZ1	YBX1	BPIFB1
				C6orf165	TMCC2	GATA2	ATP5G1													MIR4520A	BIN1											miR-BART19-3p	PITPNB									C22orf24	CASZ1	TP73	BPIFB2
				PPP2R2B	SLC22A9	ETS1	ATP5G2													MIR155HG	BIRC2											miR-BART14	PKN2									C22orf46	CASZ1	YBX1	BPIFB4
				FGFR2	TCF7L2	ETS1	ATP5S													MIR4442	BIRC3											miR-BART14	PLCXD2									C2CD4B	CASZ1	YBX1	BPIFC
				ARRB2	CYTH3	GATA2	ATP5S													MIR2964A	BIRC5											miR-BART14	PLEKHA3									AGO3	CAT	BRCA1	BPNT1
				MAL	SLC25A6	ETS1	ATP6V0A4													MIR30B	BIRC6											miR-BART6-5p	PLEKHO2									ANKRD46	CBFB	NFIC	BPTF
				DCSTAMP	PPP2R2B	GATA2	ATP6V0E1													MIR873	BLCAP											miR-BART14	PLK2									APH1B	CBFB	ANAPC2	BRAT1
				ERBB3	GPR64	GATA2	ATP6V0E2													MIR93	BLCAP											miR-BART14	PLK4									ANXA2P1	CBL	GATA2	BRD7
				C9orf131	MAX	PRDM14	ATP6V1B1													MIR15B	BLK											miR-BART14	PMAIP1									ARMC10	CBL	ETS1	BRD9
				EPPK1	PON1	ETS1	ATP6V1E1													MIR29C	BLMH											miR-BART14	PNMA5									ATP8B3	CBL	ETS1	BRDT
				GRIA1	SNCA	E2F4	ATP6V1E2													MIR1277	BLNK											miR-BART14	PNMAL1									ADAMTS9	CBS	MBD6	BRF1
				KRTAP19-5	PRR20A	BRCA1	ATP6V1F													MIR153-2	BLOC1S1											miR-BART14	PNN									APLP1	CBWD5	TOX3	BRF1
				CSRP3	DRD2	YBX1	ATP6V1F													MIR3919	BLOC1S6											miR-BART6-5p	PNP									AADACL4	CBX1	E2F4	BRICD5
				NKX2-1	TTC1	FOXP3	ATP6V1G2													MIR320A	BLVRA											miR-BART14	POF1B									ASCC1	CBX1	GATA2	BRICD5
				COPS7A	EPB41L2	AR	ATP6V1G3													MIR5004	BLVRB											miR-BART14	POLE3									B3GNT6	CBX2	TFAP2C	BRINP2
				ERBB3	SLC6A20	ETS1	ATP6V1G3													MIR4775	BMF											miR-BHRF1-1	POLR2B									C1RL	CBX4	YBX1	BRINP3
				DSN1	POMC	ETS1	ATP7B													MIR494	BMI1											miR-BART14	POLR2C									CA6	CBX4	NFATC2	BRPF1
				BEND6	MTNR1B	ETS1	ATP8A2													MIR30B	BMP7											miR-BART15	POLR2J									ACTG2	CBX7	YBX1	BRS3
				ERBB3	TTPA	ETS1	ATP8B1													MIR15A	BMPR1A											miR-BART14	PPA1									ABCB9	CBY1	HLTF	BRSK1
				HIST1H4D	SON	ETS1	ATP8B3													MIR30D	BNC1											miR-BART6-5p	PPIP5K2									ARHGAP25	CBY1	MAFG	BSCL2
				ERBB3	PNMA5	FOXP3	ATP8B4													MIR103A1	BNIP3L											miR-BART14	PPM1A									ATRAID	CC2D2A	YBX1	BSND
				RNF41	SDR42E1	AR	ATRAID													MIR26B	BOD1											miR-BART14	PPM1B									BAIAP2	CC2D2A	YBX1	BSPRY
				HTR7	TPM2	FOXP3	ATRAID													MIR922	BOLA1											miR-BART19-3p	PPM1B									C19orf60	CC2D2A	SOX5	BTBD11
				PREX2	UGT2A1	NFIC	ATRNL1													MIR374A	BOLA3											miR-BART14	PPM1D									CALD1	CC2D2A	TFAP2C	BTBD16
				FCGR3A	SPANXN1	ARID3A	ATXN1													MIR1278	BOP1											miR-BART14	PPP1CC									AGPAT1	CCAR2	AR	BTBD19
				AQP12A	TH	FOS	ATXN1													MIRLET7D	BPGM											miR-BART4	PPP2CA									CANX	CCBL2	ETS1	BTBD9
				FUZ	HIST1H4D	BRCA1	ATXN7L2													MIR1296	BRCA1											miR-BART1-3p	PPP2R1B									ATF2	CCDC107	SOX5	BTF3L4
				MYCBPAP	PLSCR2	AHR	AUH													MIR942	BRCA2											miR-BART13	PPP2R5C									BCL2	CCDC110	SPI1	BTLA
				EPB41L2	STAT3	NFE2L1	AVIL													MIR922	BRCC3											miR-BART1-3p	PPT1									ANKRD28	CCDC117	GATA2	BTN1A1
				C20orf144	NPHP1	SOX5	AVIL													MIR3117	BRD2											miR-BART14	PPT1									BANP	CCDC122	FOXP3	BTN2A3P
				INS-IGF2	NLRP3	GATA2	AVPR1A													MIR1206	BRD7											miR-BART1-3p	PPT2									C10orf85	CCDC13	ZEB1	BTN3A2
				S100A11	STK31	YBX1	AVPR1B													MIR4742	BRD8											miR-BART6-5p	PRDM2									BCAS3	CCDC132	YBX1	BTNL3
				AGBL1	HIST1H4D	GATA1	AVPR2													MIR320A	BRE											miR-BART14	PRKACB									ADAMTS15	CCDC136	GATA2	BTNL8
				ADCYAP1R1	FOXF1	E2F4	AXDND1													MIR381	BRF2											miR-BART14	PRKAR1A									BCL11B	CCDC136	RBM14	BTRC
				ARHGAP8	MAL	ETS1	AXDND1													MIR484	BRF2											miR-BART1-3p	PRKAR2A									BRAF	CCDC136	TCF7L2	BTRC
				ARRB2	RPL34-AS1	SP1	AXIN2													MIR494	BRIP1											miR-BART8*	PRMT2									CABIN1	CCDC136	ZNF317	BTRC
				EFCAB6-AS1	MAL	ARNT	AXL													MIR320A	BRIX1											miR-BART6-5p	PRNP									CACNA2D3	CCDC136	ARNTL2	BUB3
				CC2D2A	TMEM133	NFIC	AXL													MIR15B	BRK1											miR-BART14	PRPF38A									BCL11B	CCDC138	CEP76	BUB3
				PLEKHJ1	SEC24B-AS1	BRCA1	AZI2													MIR7-3HG	BRMS1											miR-BART15	PRPF40A									C15orf26	CCDC14	EP300	BZRAP1
				FOS	HAAO	ETS1	AZI2													MIR155	BRWD1											miR-BART1-3p	PRPS1									BCAS3	CCDC144CP	AR	C10orf11
				C4B	MED27	GATA2	AZI2													MIR30A	BRWD1											miR-BART14	PRRC1									ARL6IP4	CCDC146	E2F4	C10orf11
				CATSPER1	MUC17	NFIC	AZI2													MIR29A	BRWD3											miR-BART2-5p	PSIP1									ACAN	CCDC149	GATA3	C10orf11
				NEUROG3	NPDC1	SOX10	AZI2													MIR29A	BSDC1											miR-BART14	PSMA3									ANG	CCDC154	ETS1	C10orf111
				FSD2	LMO3	TFAP2A	AZI2													MIR374B	BSDC1											miR-BART14	PSMA4									ATXN2L	CCDC169-SOHLH2	YBX1	C10orf113
				CDK9	FAM27E2	ZNF354C	AZI2													MIR100	BST1											miR-BART3	PSMA4									AKT1	CCDC172	ETS1	C10orf118
				KRTAP10-9	PNMA5	E2F4	B3GALNT2													MIR15A	BTAF1											miR-BART6-5p	PSMC2									BAIAP2	CCDC18	ETS1	C10orf32
				DNM3OS	ERG	ETS1	B3GALNT2													MIR33A	BTBD2											miR-BART6-5p	PSMC3IP									BAIAP2	CCDC180	ETS1	C10orf67
				ARRB2	CPSF3L	MAFG	B3GALNT2													MIR26B	BTBD7											miR-BART14	PSMG2									ARRB2	CCDC34	YBX1	C10orf85
				CLEC3A	KRT83	PRDM14	B3GALT1													MIR320A	BTF3											miR-BART6-5p	PSPC1									AP5B1	CCDC36	ETS1	C10orf88
				PPP2R2B	TNFAIP6	YY1	B3GALT2													MIR301A	BTF3L4											miR-BART21-3p	PSTK									ATP11C	CCDC36	YBX1	C10orf91
				DTNA	SLC1A3	E2F4	B3GAT1													MIR301B	BTG1											miR-BART14	PTENP1									C6orf136	CCDC36	YBX1	C10orf95
				AHCY	PDE2A	YBX1	B3GAT2													MIR27A	BTG2											miR-BART14	PTGER3									CASP3	CCDC41	ETS1	C10orf99
				RUVBL2	SERTAD4	ESR2	B3GAT3													MIR301B	BTG3											miR-BART14	PTMA									BCO2	CCDC53	YBX1	C11orf1
				DLC1	SNCA	NFIC	B3GNT2													MIR21	BTK											miR-BART14	PTPN11									ADCK5	CCDC6	GATA2	C11orf21
				FOS	RBPMS	GATA2	B3GNT3													MIR4751	BTN2A2											miR-BART14	PTPN2									AQP3	CCDC6	CREB1	C11orf24
				DUSP23	MAB21L2	HLTF	B3GNT5													MIR330	BTRC											miR-BART19-5p	PTPRJ									CA5A	CCDC6	YBX1	C11orf44
				NUF2	OLFM2	TFAP2C	B3GNT6													MIR4642	BUB1											miR-BART14	PTTG1									CA5B	CCDC64	ETS1	C11orf52
				FXR1	KLK15	GATA2	B4GALNT3													MIR330	BUB1B											miR-BART14	PWWP2A									CARF	CCDC64	YBX1	C11orf53
				FNBP1L	RGS17	GATA2	B4GALT2													MIR3687	BUB3											miR-BART19-3p	PWWP2A									ARFGEF2	CCDC69	NFIC	C11orf58
				ANGPT2	SMTNL1	FOXO3	B4GALT3													MIR4473	BVES											miR-BART14	PYGB									ANLN	CCDC77	AR	C11orf71
				HSPB6	IER3	ARNT	B4GALT6													MIR4784	BYSL											miR-BART1-3p	R3HDM4									APP	CCDC79	YBX1	C11orf74
				ESR2	ZNF81	ETS1	B4GALT7													MIR1296	C10orf10											miR-BART14	RAB10									ARRB2	CCDC82	ETS1	C11orf80
				ID4	VSTM4	FOXA1	BACE1													MIR182	C10orf32											miR-BART14	RAB12									ANXA10	CCDC88C	FOXP3	C11orf83
				AKR1D1	GC	PRDM14	BACE2													MIR93	C10orf32											miR-BART14	RAB22A									AOC2	CCDC88C	GATA2	C12orf23
				INPP1	OR52A5	YBX1	BACE2													MIR3153	C10orf62											miR-BART14	RAB23									APLP2	CCDC88C	PRDM14	C12orf40
				RALYL	SNRPA	AR	BAG3													MIR4458HG	C10orf62											miR-BART14	RAB3GAP1									C7orf31	CCDC9	YBX1	C12orf42
				PTGER2	SMAD9	GATA2	BAG3													MIR421	C11orf30											miR-BART10	RAB6A									B9D2	CCL15	ETS1	C12orf49
				BIN3	CNNM4	BRCA1	BAI2													MIR143HG	C11orf48											miR-BART14	RABGEF1									ARRB2	CCL23	YBX1	C12orf54
				LAD1	PRM2	FOXC1	BAI2													MIR378E	C11orf49											miR-BART19-3p	RABL3									ARRB2	CCL3L1	ETS1	C12orf60
				DISC1	FAM13C	YBX1	BAI2													MIR4709	C11orf49											miR-BART19-3p	RAD21									CCDC181	CCL4	E2F4	C12orf61
				CDK10	RNH1	ARID3A	BAI3													MIR4715	C11orf49											miR-BART14	RAD23B									ARL6IP4	CCL4L2	AR	C12orf77
				CC2D2A	OVCA2	NFIC	BAI3													MIR29A	C11orf57											miR-BART6-5p	RAD51C									ALCAM	CCL5	GATA2	C14orf119
				BAALC	TRO	SOX10	BAI3													MIR301B	C11orf57											miR-BART14	RAN									CCDC136	CCNA2	AR	C14orf159
				CEACAM5	KIF7	SPI1	BAI3													MIR92B	C11orf57											miR-BART14	RANBP6									C1orf74	CCNB2	YBX1	C14orf166B
				FOXR1	RGS18	TFAP2A	BAIAP2													MIR27B	C11orf58											miR-BART1-3p	RAP1GDS1									ADCY5	CCNC	ETS1	C14orf180
				CTSV	GHSR	ZEB1	BAIAP2													MIR190B	C11orf70											miR-BART14	RAPGEF6									ARHGAP5-AS1	CCNC	YBX1	C14orf39
				CDRT15L2	KLK7	ZNF354C	BAIAP2													MIR4442	C11orf73											miR-BART14	RARS									ARHGAP8	CCNC	ETS1	C14orf79
				ENPP2	PPP2R2B	ZEB1	BAK1													MIR5047	C11orf73											miR-BART14	RASAL2									BCAN	CCNC	YBX1	C14orf80
				HINFP	PFKL	GATA3	BAMBI													MIR106B	C11orf95											miR-BART16	RASSF8									C12orf66	CCNC	NFIC	C15orf39
				C1orf85	CTDP1	MAFK	BAMBI													MIR21	C11orf95											miR-BART6-5p	RB1CC1									CABP4	CCNC	YBX1	C15orf48
				DISC1	TMEM136	MZF1	BAMBI													MIR4473	C12orf10											miR-BART14	RBAK									CACFD1	CCNC	GATA2	C15orf59
				GABRR3	NR2E3	NFIC	BAMBI													MIR320A	C12orf29											miR-BART6-5p	RBM3									CACNA1A	CCNC	GATA2	C15orf60
				CC2D2A	NCAM1	AR	BANK1													MIR4703	C12orf43											miR-BART14	RBM4									CARD8	CCNC	ETS1	C15orf62
				PAPPA-AS1	SETDB1	BRCA1	BANP													MIR301B	C12orf44											miR-BART19-3p	RBM47									BLOC1S5-TXNDC5	CCND1	ETS1	C16orf11
				OPRK1	TOB2P1	ETS1	BARHL1													MIR4306	C12orf44											miR-BART19-3p	RBMXL1									AKT1	CCND2	E2F4	C16orf13
				ESR2	FGB	ZNF44	BARHL1													MIR4671	C12orf45											miR-BART15	RC3H1									AGTR1	CCND3	GATA2	C16orf13
				CC2D2A	HINT3	ZNF354C	BARX2													MIR320A	C12orf49											miR-BART13*	RC3H2									ACO2	CCNG1	MYC	C16orf13
				MUC17	PDLIM4	TP73	BATF3													MIR543	C12orf56											miR-BART2-5p	RC3H2									C1orf116	CCNG1	ETS1	C16orf46
				SPZ1	STARD8	TP73	BAZ1A													MIR19A	C12orf66											miR-BART1-3p	RCHY1									C20orf27	CCNG1	YBX1	C16orf46
				FAM13A	SIM2	FOXC1	BBC3													MIR3908	C12orf68											miR-BART3	RECQL									CAB39L	CCNG1	ETS1	C16orf71
				PEPD	PRNT	MAFG	BBC3													MIR15A	C12orf76											miR-BART14	REV3L									CCL28	CCNG1	TFAP2A	C16orf74
				DNMT3A	STAT3	YBX1	BBS1													MIR4706	C14orf1											miR-BART1-3p	RGPD5									BCLAF1	CCR10	GATA2	C16orf82
				ASAP1-IT2	FGB	ETS1	BBS5													MIR223	C14orf142											miR-BART1-3p	RGPD6									ATP2B3	CCR2	ETS1	C16orf86
				CD244	THAP11	YY1	BCAM													MIR3179-3	C14orf159											miR-BART6-5p	RGPD6									CCL17	CCR4	AR	C16orf96
				C12orf60	CC2D2A	FOXP3	BCAR3													MIR1227	C14orf166											miR-BART6-5p	RGS4									ASL	CCT3	HIF1A	C17orf100
				PTER	ZNF326	HLTF	BCAR3													MIR34A	C14orf28											miR-BART14	RHEB									ABCA12	CCT4	GATA2	C17orf49
				ANKS1B	TTC21B-AS1	TP73	BCAS3													MIRLET7D	C15orf39											miR-BART14	RHOXF2									BMP8B	CCT4	ETS1	C17orf50
				ATP2B2	EDA2R	GATA2	BCAS4													MIR107	C15orf57											miR-BART14	RIOK1									ATP6AP2	CCT7	YBX1	C17orf62
				FOXP2	LRIT2	BRCA1	BCKDHA													MIR27A	C16orf58											miR-BART14	RMND5A									BNIP3	CCT7	GATA2	C18orf23
				CPA5	ERBB3	GATA2	BCKDHB													MIR658	C16orf59											miR-BART1-3p	RNASEL									C17orf51	CCT7	ETS1	C19orf12
				RTN4RL2	TOM1L1	YBX1	BCKDK													MIR93	C16orf70											miR-BART5	RNF146									C7orf76	CCT7	ETS1	C19orf24
				BAG3	SLC22A12	ZEB1	BCL11B													MIR494	C16orf72											miR-BHRF1-2	RNF146									CAPSL	CCT7	GATA2	C19orf45
				NEUROD1	SOX10	NFIC	BCL2L1													MIR613	C16orf91											miR-BART6-5p	RNF187									CATSPERG	CCT7	YBX1	C19orf48
				GSDMD	SNCA	AR	BCL2L10													MIR378F	C17orf72											miR-BART1-3p	RNF19A									CCDC66	CCT7	YBX1	C19orf59
				C10orf62	PCP2	BRCA1	BCL2L11													MIR223	C17orf75											miR-BART10	RNF38									AATF	CCT8	GATA2	C19orf66
				FOXP2	PNMA5	EGR1	BCL2L11													MIR320A	C17orf85											miR-BART14	ROBO1									ALS2CL	CD164	PRDM14	C19orf66
				IRX5	SNAP25	ESR1	BCL2L11													MIR613	C17orf89											miR-BART14	RP2									ANGPT4	CD164	ETS1	C19orf71
				DCSTAMP	EHHADH	FOXP3	BCL2L11													MIR22	C17orf96											miR-BART14	RPAP3									ATXN3	CD177	ETS1	C19orf73
				BRINP3	IL3RA	GATA2	BCL2L11													MIR1278	C18orf25											miR-BART19-3p	RPL13									ACTR1B	CD1D	SPIB	C1QL4
				FUT4	IL13RA2	HIF1A::ARNT	BCL2L11													MIR107	C18orf8											miR-BART1-3p	RPL13AP5									ATP5J2	CD200R1	YBX1	C1QTNF3
				PPP2R2B	STAT3	NFATC2	BCL2L11													MIR301B	C18orf8											miR-BART14	RPL17									ABCE1	CD22	GATA2	C1QTNF4
				KRT6B	NPY2R	NFIC	BCL2L11													MIR147A	C19orf10											miR-BART14	RPL19									ABCF1	CD22	ZFX	C1QTNF6
				AIG1	GATS	SOX10	BCL2L11													MIR30A	C19orf12											miR-BART14	RPL27A									ATP5I	CD22	ETS1	C1QTNF9B-AS1
				C11orf74	RAG1	TFAP2A	BCL2L11													MIR15A	C19orf57											miR-BART19-3p	RPL35A									C1QTNF9	CD244	GATA2	C1QTNF9B-AS1
				CLEC4M	STAT3	YY1	BCL2L11													MIR130B	C19orf60											miR-BART4	RPL36A									ADAM19	CD247	FOXP3	C1orf101
				IQSEC2	MRC2	E2F4	BCL2L12													MIR3128	C19orf60											miR-BART14	RPL37A									C1orf85	CD247	GATA1	C1orf105
				NR2E3	POSTN	FGD5	BCL6B													MIR16-2	C19orf66											miR-BART14	RPLP0									ALDH5A1	CD28	GATA2	C1orf127
				CTCFL	ZNF286A	PRDM14	BCL7C													MIR15A	C19orf70											miR-BART14	RPLP2									AP1S2	CD2AP	GATA2	C1orf140
				P2RY12	TM4SF19	FOXP3	BCL9L													MIR301B	C1D											miR-BART14	RPP14									ARPC1B	CD2BP2	AR	C1orf141
				KRTAP8-1	SAG	E2F4	BCMO1													MIR320A	C1GALT1											miR-BART14	RPS15A									C2orf42	CD2BP2	GATA2	C1orf145
				C16orf93	MCM7	YBX1	BCRP2													MIR3192	C1QBP											miR-BART14	RPS20									ACADVL	CD33	YBX1	C1orf158
				PCBD1	SPRR2G	ETS1	BDH2													MIR556	C1QTNF1											miR-BART14	RPS23									ATF2	CD36	ETS1	C1orf159
				ERG	ST6GALNAC5	FOXP3	BDH2													MIR494	C1QTNF7											miR-BART14	RPS26									ABHD11	CD3E	FOXP3	C1orf162
				KLHDC9	ODF1	YBX1	BDKRB1													MIR4703	C1orf109											miR-BART1-3p	RPS6KA4									ACOT9	CD3E	GATA2	C1orf180
				ANKS1B	KCNG3	YY1	BDNF													MIR4649	C1orf123											miR-BART1-3p	RPUSD1									ADM2	CD3E	NFIC	C1orf198
				IL1RAPL2	KCNE3	AR	BDNF-AS													MIR3179-3	C1orf216											miR-BART14	RSRC2									ALS2CR12	CD44	SOX10	C1orf198
				DNAI2	DUSP23	ETS1	BDNF-AS													MIR3177	C1orf35											miR-BART14	RSU1									APP	CD44	GATA2	C1orf200
				GC	TXNRD3NB	ETS1	BEGAIN													MIR301B	C1orf43											miR-BART14	S100A4									ATF2	CD46	AR	C1orf210
				ANKS1B	CTSV	GATA2	BEND2													MIR320A	C1orf52											miR-BART6-5p	SAR1A									AP5B1	CD48	AR	C1orf213
				CLEC4F	SFRP5	PRDM14	BEST2													MIR103B1	C20orf27											miR-BART14	SAR1B									AGO2	CD59	ETS1	C1orf213
				LALBA	LCE4A	E2F4	BEST4													MIR4489	C21orf33											miR-BART6-5p	SCFD1									CACNA1A	CD5L	GATA2	C1orf220
				ERG	PNMA5	NFE2L1::MAFG	BFAR													MIR4467	C21orf59											miR-BART1-3p	SCML2									ANAPC15	CD63	HIF1A	C1orf54
				PNMA5	TSPAN7	TFAP2C	BFSP2													MIR330	C22orf29											miR-BART14	SCO1									APP	CD69	YBX1	C1orf61
				FAIM2	GABRD	YBX1	BFSP2													MIR1296	C22orf39											miR-BHRF1-1	SCRN1									ARHGEF9	CD74	ETS1	C1orf74
				CKB	LRP11	SMAD3	BGLAP													MIR15B	C22orf39											miR-BART19-3p	SDF2									BHLHB9	CD74	ETS1	C1orf85
				ERG	SERPINA7	ETS1	BHLHE23													MIR185	C2CD2L											miR-BART14	SEC24A									BMS1P6	CD81	GATA2	C1orf86
				ACRV1	CTCFL	GATA2	BHLHE40													MIR421	C2orf42											miR-BART14	SEC62									ASAP1-IT1	CD93	TFAP2C	C1orf86
				CTCFL	TFPI2	E2F4	BHMT2													MIR421	C2orf44											miR-BHRF1-2	SECISBP2L									AHNAK	CDAN1	AR	C1orf87
				MOCS1	ZNF230	ETS1	BICC1													MIR505	C2orf68											miR-BART1-3p	SENP1									CAPRIN2	CDC123	GATA2	C1orf95
				ANGPT2	PLCD1	GATA2	BICD1													MIR421	C2orf74											miR-BART14	SENP2									CAPRIN2	CDC14A	FOXP3	C2
				GNAQ	ZNF581	E2F4	BICD2													MIR30A	C3orf58											miR-BART5	SENP6									CCDC136	CDC25A	GATA2	C2
				ERG	RNF113B	TP73	BIN1													MIR320A	C3orf58											miR-BART14	SERF1A									ATP6V0A1	CDC25B	ARNT	C20orf112
				SBK1	VARS	ETS1	BIN2													MIR933	C4BPA											miR-BART14	SERF1B									ATRIP	CDC25B	KLF4	C20orf112
				P2RY6	TRIM40	GATA2	BIN3													MIR670	C4orf19											miR-BART1-3p	SERF2									ATXN3	CDC25B	ETS1	C20orf144
				BCL2L10	FOSL1	NFIC	BIVM													MIR7-3HG	C4orf27											miR-BART1-3p	SERINC5									B3GALT6	CDC25B	ZEB1	C20orf194
				CCDC110	SP6	AR	BLOC1S1													MIR320A	C4orf32											miR-BART14	SERP1									AQP4	CDC25C	YBX1	C20orf197
				CTRC	SLC5A9	E2F4	BLOC1S3													MIR494	C4orf33											miR-BART14	SERPINB8									ANAPC4	CDC26	GATA2	C20orf24
				ALKBH3-AS1	PIK3R2	BRCA1	BMP1													MIR27A	C5orf15											miR-BART14	SESN3									ATP6AP2	CDC26	GATA2	C20orf27
				BEND5	NBPF6	GATA2	BMP1													MIR494	C5orf24											miR-BART1-3p	SETD5-AS1									ABHD12B	CDC37	YBX1	C21orf128
				SERTAD4	SRPK2	MAFG	BMP1													MIR374A	C5orf28											miR-BART1-3p	SETD8									ABHD14B	CDC37	GATA2	C21orf2
				PEPD	TMEM45B	NFE2L1::MAFG	BMP1													MIR301B	C5orf30											miR-BART17-5p	SF3A3									ALPI	CDC37	ETS1	C21orf49
				MAGEA2B	MIOX	YY1	BMP1													MIR4644	C5orf51											miR-BART14	SHOC2									ALG8	CDC42	GATA2	C21orf58
				C14orf178	DCTN1	ZEB1	BMP3													MIR4765	C6orf106											miR-BART14	SIRT5									ALOX5AP	CDC42	YBX1	C21orf62
				KRTAP24-1	SNAP25	MAFG	BMP6													MIR190B	C6orf132											miR-BART1-3p	SKI									AMY1B	CDC42	TP73	C21orf90
				CXorf27	KRT13	NFIC	BMPER													MIR4315-1	C6orf136											miR-BART10	SLC10A7									ANK2	CDC42	YBX1	C21orf90
				SNX7	TCP11	SP1	BMPR2													MIR4775	C6orf203											miR-BART14	SLC12A6									ANKRD18A	CDC42	FOXP3	C21orf91-OT1
				DSCR8	RGPD4-AS1	YBX1	BMS1													MIR581	C6orf203											miR-BART1-3p	SLC25A15									ANKRD19P	CDC42	ETS1	C22orf15
				ARHGAP20	EFEMP1	GATA2	BNC1													MIR301B	C6orf211											miR-BHRF1-2	SLC25A28									ANKRD20A4	CDC42	E2F4	C22orf26
				ASPA	TM4SF19	NFIC	BNC1													MIR4253	C6orf25											miR-BART1-3p	SLC25A37									ANKRD24	CDC42	YBX1	C2CD4B
				DPP6	KRT19	E2F4	BNC2													MIR147A	C6orf62											miR-BART6-5p	SLC26A2									ARFGEF1	CDC42	YBX1	C2CD5
				KCNG3	KRT82	YBX1	BNIP1													MIR873	C7orf43											miR-BART6-5p	SLC30A9									BCKDHA	CDC42	E2F4	C2orf27A
				CTXN3	TM4SF19	YBX1	BOK													MIR29A	C7orf60											miR-BART1-3p	SLC35B2									BDNF-AS	CDC42	E2F4	C2orf27B
				ANGPTL3	SNX7	FOXP3	BOLA2													MIR214	C8orf22											miR-BART1-3p	SLC35D2									CASP5	CDC42	FOXP3	C2orf40
				FOSL1	GDF15	FOXP3	BOLA2B													MIR130B	C8orf33											miR-BART6-5p	SLC38A1									CCDC108	CDC42	YBX1	C2orf42
				ANKS1B	ARHGAP20	YY1	BOLL													MIR340	C8orf34											miR-BART14	SLC39A8									CD79B	CDC42	YBX1	C2orf48
				PAX7	UGT1A9	DDX51	BOP1													MIR182	C8orf37											miR-BART14	SLC40A1									ALOX15B	CDC42BPB	ETS1	C2orf50
				KRTAP26-1	OR2T2	E2F4	BORA													MIR182	C8orf44-SGK3											miR-BART14	SLC6A20									ANKRD6	CDC42BPB	GATA3	C2orf54
				MAP1LC3A	SLC22A31	GATA1	BPESC1													MIR5698	C9orf171											miR-BART15	SLC7A5									AP4M1	CDC42BPB	FOXP3	C2orf61
				DCBLD1	SNCA	GATA2	BPESC1													MIR33A	C9orf3											miR-BART10	SLC9A6									BDNF-AS	CDC42EP1	GATA2	C2orf66
				OPCML	PRNT	ETS1	BPHL													MIR3685	C9orf3											miR-BART1-3p	SLK									CC2D2B	CDC45	GATA2	C2orf76
				CCND1	CLIC2	YBX1	BPI													MIR26B	C9orf40											miR-BART14	SLMO2									AGAP11	CDC5L	FOXP3	C3AR1
				DNAJB3	EFS	GATA3	BPIFB1													MIR30B	C9orf72											miR-BART4	SMC2									AGK	CDC5L	YBX1	C3orf22
				HMGB4	KRTAP21-1	TP73	BPIFB2													MIR320A	C9orf91											miR-BART14	SMC5									ARHGEF2	CDC5L	YBX1	C3orf35
				CLIC2	LTBR	YBX1	BPIFB4													MIR548F1	CAB39											miR-BART19-3p	SMEK2									ATP5H	CDC5L	AR	C3orf49
				CCL7	MEG9	FOXP3	BPIFC													MIR186	CAB39L											miR-BART3	SMU1									BZW2	CDC5L	GATA2	C3orf55
				CSF2	MGC45800	YBX1	BPIFC													MIR425	CAB39L											miR-BART14	SNAP29									C15orf59	CDC5L	SP1	C3orf58
				HSPB2	NFE2	YY1	BPNT1													MIR30B	CABLES2											miR-BART5	SNAP91									C19orf12	CDC5L	YBX1	C4B
				EFS	OR10Q1	SOX5	BPTF													MIR320E	CABP5											miR-BART6-5p	SNAP91									C19orf67	CDC5L	ETS1	C4BPB
				NFE2	OR2T10	TRIM28	BRAT1													MIR200B	CACHD1											miR-BART19-3p	SNAPC5									C19orf71	CDC5L	FOXP3	C4BPB
				FCGR3A	P2RY6	MBD6	BRD4													MIR429	CACHD1											miR-BART6-5p	SNHG15									CARS2	CDC5L	FOXP3	C4orf21
				KRT13	PEPD	MICALL2	BRD4													MIR137	CACNA1G											miR-BART14	SNHG16									CD209	CDC5L	ETS1	C4orf22
				FBXO40	PFN1P2	ETS1	BRD9													MIR4306	CACNB1											miR-BART14	SNORA27									APBB1	CDCA7L	GATA2	C4orf22
				KRT82	PLOD2	ETS1	BRDT													MIR4500	CACNB1											miR-BART14	SNORA75									ABI1	CDH12	YBX1	C4orf32
				OR4K17	PLOD2	ETS1	BRF1													MIR1244-2	CACYBP											miR-BART1-3p	SNORD92									CCNB2	CDH3	ETS1	C4orf45
				CCDC64B	PNMA5	ETS1	BRF2													MIR4712	CACYBP											miR-BART6-5p	SNRPD1									ARHGEF33	CDH5	HIF1A	C4orf47
				OR4Q3	PNMA5	E2F4	BRICD5													MIR4761	CAD											miR-BART14	SNRPD3									ATP13A2	CDHR5	AR	C4orf51
				ADAMTS10	PRAMEF12	GATA2	BRICD5													MIR182	CADM2											miR-BART19-3p	SNX3									ANKRD33	CDK1	GATA1	C5AR2
				LTBR	PRAMEF8	AR	BRINP2													MIR216A	CADM2											miR-BART1-3p	SNX4									ANKRD34B	CDK1	ZEB1	C5orf15
				LCE4A	PTGFRN	AR	BRINP3													MIR185	CADM4											miR-BART6-5p	SNX5									ARRB2	CDK1	AR	C5orf27
				AR	SAG	ETS1	BROX													MIR30A	CADPS											miR-BHRF1-2	SOAT1									C15orf39	CDK11B	ETS1	C5orf45
				P2RY6	SLC6A20	MAFG	BRPF1													MIR4736	CADPS2											miR-BART14	SOS1									ABCA11P	CDK13	GATA2	C5orf48
				ARHGEF3-AS1	SNCA	ZNF789	BRPF3													MIR3125	CALCOCO1											miR-BART17-3p	SPAST									AP3D1	CDK13	GATA2	C5orf49
				MALL	SNCA	ETS1	BRSK1													MIR19A	CALCOCO2											miR-BART14	SPATA22									C1orf210	CDK13	FOXP3	C5orf56
				CRISP2	SOCS6	MYC	BSG													MIR3140	CALCOCO2											miR-BART6-5p	SPCS2									CD276	CDK13	FOXP3	C6orf100
				CREB3L2	TMEM26	YBX1	BSND													MIR3145	CALM1											miR-BART14	SPCS3									ASB9	CDK16	ARNT	C6orf120
				GAS2L1	TSPYL5	GATA2	BSPRY													MIR4469	CALM2											miR-BART14	SPTLC1									ABHD11	CDK18	GATA2	C6orf201
				PAPSS2	TSSK1B	E2F4	BST1													MIR4668	CALM3											miR-BART5	SRD5A1									B9D1	CDK19	ETS1	C6orf223
				PRNT	VEPH1	ETS1	BST1													MIR33B	CALML4											miR-BART14	SREK1									ACAA1	CDK2	FOXP3	C6orf226
				TUBA3E	ZNF326	ARNT	BTBD11													MIR3180-1	CALML5											miR-BHRF1-2	SRGAP2C									AGPAT9	CDK2	ETS1	C6orf57
				DCBLD1	ZNF366	PRDM14	BTBD16													MIR1226	CALR											miR-BART6-5p	SRP54									ALOXE3	CDK2	GATA2	C7orf13
				ABCB6	ABCG4	AR	BTBD19													MIR15B	CALU											miR-BART14	SRSF2									BAIAP2-AS1	CDK2	GATA2	C7orf25
				ABL1	ABR	FOXP3	BTBD19													MIR186	CAMK2B											miR-BART19-3p	STAG2									C1orf86	CDK2	YBX1	C7orf33
				A2M	ACD	SOX5	BTBD9													MIR27A	CAMK2D											miR-BART21-3p	STAM									C2orf74	CDK2	GATA2	C7orf34
				ACSBG2	ACTN4	GATA2	BTN1A1													MIR301B	CAMK2D											miR-BART4	STARD4									CBS	CDK2	ETS1	C7orf55
				ACTB	ADAM18	FOXP3	BTN2A3P													MIR18A	CAMKK2											miR-BART14	STIL									BANP	CDK2AP1	YBX1	C7orf62
				ADCYAP1	ADCYAP1R1	YBX1	BTNL3													MIR29C	CAMKK2											miR-BART14	STK35									C3orf38	CDK2AP1	AR	C7orf65
				ACTR2	ADH1C	GATA2	BTNL8													MIR5693	CAMKK2											miR-BART3	STK38L									ADRA2A	CDK2AP2	AR	C7orf69
				ADCYAP1R1	ADRA1A	E2F4	BUD13													MIR4685	CAMKV											miR-BART6-5p	STXBP3									ALG13	CDK4	HIF1A	C8A
				ADRM1	AGBL5	BCL11A	BZRAP1													MIR3654	CAMLG											miR-BART14	SUFU									ARFGAP3	CDK5	GATA2	C8B
				ABCB5	AGO1	ETS1	C10orf107													MIR365B	CAMLG											miR-BART14	SUGT1									CC2D2A	CDK5RAP1	YBX1	C8B
				ABCC4	AGO3	ETS1	C10orf111													MIR301A	CAMTA1											miR-BART14	SUMF2									CDH26	CDK5RAP1	TP73	C8orf12
				ADCK1	AGO3	GATA2	C10orf113													MIR301B	CAMTA1											miR-BHRF1-2	SUPT7L									CDHR2	CDK5RAP1	TFAP2C	C8orf31
				ADARB2	AGO4	SP1	C10orf118													MIR27A	CAND1											miR-BART14	SYAP1									BCL2	CDK5RAP3	AR	C8orf34
				ADCK2	AGO4	HLTF	C10orf12													MIR505	CAP1											miR-BART14	SYF2									C3orf18	CDK5RAP3	EP300	C8orf4
				ADAM29	AICDA	AR	C10orf67													MIR3651	CAPN10											miR-BART3	SYNJ2BP									C5orf22	CDK5RAP3	FOXP3	C8orf46
				ABL1	AK2	GATA2	C10orf71													MIR4513	CAPN10											miR-BART6-3p	SZRD1									C9orf96	CDK5RAP3	E2F4	C8orf47
				ABI1	AKAP17A	E2F4	C10orf85													MIR30B	CAPN5											miR-BART14	TAF12									ASGR1	CDK6	YBX1	C8orf82
				AGO2	AKR1CL1	YBX1	C10orf90													MIR3684	CAPN7											miR-BART14	TAF2									ALDOC	CDK8	GATA2	C9
				ABHD16A	AKT1S1	ETS1	C10orf91													MIR4500	CAPNS1											miR-BART19-3p	TAF9B									C10orf131	CDK8	GATA2	C9orf106
				AGT	ALDH16A1	PRDM14	C10orf95													MIR1296	CAPRIN1											miR-BART1-3p	TARBP2									C15orf65	CDK8	TFAP2C	C9orf129
				ADAM15	ALDH2	ETS1	C10orf99													MIR148B	CAPRIN1											miR-BART14	TATDN1									ADCYAP1	CDKL1	YBX1	C9orf131
				AGT	ALDH3B2	YBX1	C11orf1													MIR550A3	CAPZA2											miR-BART1-3p	TATDN2									BRD2	CDKN1B	FOXP3	C9orf135
				ABI1	ALDH4A1	GATA2	C11orf21													MIR3122	CARD11											miR-BART14	TBC1D5									ACER3	CDKN2A	TFAP2C	C9orf139
				ADAM15	ALDH7A1	YBX1	C11orf44													MIR140	CARD14											miR-BART1-3p	TBC1D7									ADCK5	CDKN2A	AR	C9orf142
				AGER	ALG14	ETS1	C11orf49													MIR326	CARD14											miR-BART6-5p	TBC1D9B									AKIP1	CDKN2A	GATA2	C9orf153
				ADAM15	ALG1L9P	E2F4	C11orf52													MIR4457	CARD8											miR-BART1-3p	TBCEL									ARL6IP6	CDKN2A	GATA2	C9orf169
				AGT	ALG1L9P	YBX1	C11orf53													MIR543	CARD8											miR-BHRF1-2	TBL1X									AURKAIP1	CDKN2A	HIF1A	C9orf172
				ABL1	ALG5	AR	C11orf54													MIR3940	CARF											miR-BART2-5p	TCAIM									BMS1P1	CDKN2A	ETS1	C9orf37
				ABI1	ALKBH3-AS1	BRCA1	C11orf57													MIR16-2	CARHSP1											miR-BART14	TCEAL1									BRINP3	CDKN2A	MAFG	C9orf41
				ABL1	ALKBH3-AS1	ELK1	C11orf57													MIR3607	CARM1											miR-BART14	TES									C17orf47	CDKN2A	MYC	C9orf43
				ADAM15	ALKBH3-AS1	GATA2	C11orf57													MIR33B	CASC3											miR-BART14	TFG									C1orf50	CDKN2A	AR	C9orf57
				ADRB2	ALKBH3-AS1	HLTF	C11orf57													MIR23A	CASD1											miR-BART14	TGM2									CAPN14	CDKN2A	GATA2	C9orf62
				AFF2	ALKBH3-AS1	NFIC	C11orf57													MIR23A	CASK											miR-BART1-3p	THUMPD3									CCDC74A	CDKN2A	AR	C9orf84
				AGER	ALKBH3-AS1	SOX10	C11orf57													MIR937	CASP2											miR-BART14	TIAM1									CDK5RAP2	CDKN2A	FOXP3	C9orf96
				AGT	ALKBH3-AS1	TFAP2A	C11orf57													MIR31HG	CASP6											miR-BART3	TIMM17A									BBC3	CDKN2AIP	GATA2	CA10
				AKAP2	ALKBH3-AS1	YY1	C11orf57													MIR3173	CASP7											miR-BART14	TIMM8A									CASZ1	CDKN2D	ZEB1	CA10
				AKAP6	ALKBH3-AS1	ZEB1	C11orf57													MIR1296	CASP8											miR-BART17-5p	TM9SF3									CASZ1	CDPF1	GATA2	CA14
				ADAM15	ALOX12P2	E2F4	C11orf70													MIR378E	CASP8AP2											miR-BART14	TMBIM4									CDH13	CDRT1	TFAP2A	CA2
				ABL1	AMACR	AR	C11orf71													MIR200B	CASR											miR-BART19-3p	TMCO1									CASZ1	CDRT15	YBX1	CA3
				AHCY	AMER3	YBX1	C11orf74													MIRLET7I	CAST											miR-BART6-5p	TMED3									APPBP2	CDRT15P1	YBX1	CA5A
				ADAM15	AMHR2	ETS1	C11orf80													MIR3192	CAT											miR-BART14	TMEM123									AVPR2	CDT1	ETS1	CA5BP1
				ADCK5	AMHR2	FOXP3	C11orf83													MIR3184	CATSPER1											miR-BART19-3p	TMEM126A									AXDND1	CDT1	FOXP3	CA6
				ABL1	AMPD3	ETS1	C11orf84													MIR4458HG	CATSPER1											miR-BART14	TMEM127									C14orf159	CDT1	GATA2	CA8
				ACTB	ANAPC1P1	AR	C11orf86													MIR320A	CAV2											miR-BART1-3p	TMEM159									APLP2	CDYL	ETS1	CAAP1
				ABL1	ANAPC7	GATA3	C12orf23													MIR1296	CBFA2T2											miR-BART14	TMEM167A									C17orf62	CDYL	ZEB1	CABP7
				ADAM10	ANG	GATA1	C12orf36													MIR320A	CBFB											miR-BART6-5p	TMEM170A									CAMKK2	CDYL	YBX1	CABS1
				ADCYAP1	ANGPT2	YBX1	C12orf40													MIR346	CBFB											miR-BART14	TMEM18									ATL3	CDYL2	YBX1	CABYR
				ADAM15	ANGPTL1	PRDM14	C12orf42													MIR4327	CBL											miR-BART19-3p	TMEM243									AHI1	CEACAM1	YY1	CACHD1
				AGT	ANK1	YBX1	C12orf42													MIR494	CBLL1											miR-BART17-5p	TMEM245									CBR1	CEACAM1	ZNF354C	CACNA1A
				ABCC8	ANK2	GATA2	C12orf45													MIR4508	CBR3											miR-BART14	TMEM30A									CCNC	CEACAM1	SOX5	CACNA1C
				ADAM15	ANK2	ETS1	C12orf5													MIR182	CBR4											miR-BART14	TMEM50A									CBX3	CEACAM5	MAFG	CACNA1D
				ALDH1B1	ANK2	YBX1	C12orf54													MIR639	CBWD2											miR-BART10	TMPO									ARL6IP4	CEACAM6	NR4A2	CACNA1E
				ALDOA	ANK2	ETS1	C12orf57													MIR4741	CBWD3											miR-BART6-5p	TNFAIP3									C17orf50	CEBPE	ZEB1	CACNA1I
				ALKBH3-AS1	ANK2	E2F4	C12orf60													MIR384	CBWD5											miR-BART5	TNFRSF11B									ABL1	CELF2	PRDM14	CACNA1S
				ALS2CR11	ANK2	ETS1	C12orf61													MIR4639	CBX1											miR-BART14	TOMM6									ATF2	CELF6	GATA2	CACNA2D1
				AKAP2	ANKK1	AR	C12orf77													MIR1296	CBX2											miR-BHRF1-2	TPP1									CDC25A	CELF6	ZEB1	CACNA2D2
				ANK2	ANKRA2	E2F4	C13orf35													MIR3117	CBX4											miR-BART1-3p	TPRN									ARHGAP31	CELSR2	FOXC1	CACNB4
				ABHD5	ANKRD1	ETS1	C14orf166B													MIR27A	CBX5											miR-BART14	TRAK2									AGO3	CENPB	TFAP2A	CACNB4
				AGER	ANKRD18A	TP73	C14orf169													MIR374A	CBX5											miR-BART14	TRAM1									B4GALT2	CENPE	YBX1	CACNG3
				ADRB2	ANKRD2	ETS1	C14orf180													MIR3128	CBX6											miR-BART2-5p	TRAPPC3									AIFM2	CENPJ	ZEB1	CACNG4
				AGER	ANKRD26P1	ARNT	C14orf28													MIR4306	CBX8											miR-BART14	TRAPPC6B									ASB7	CENPJ	ETS1	CACTIN
				ANKIB1	ANKRD40	AR	C14orf79													MIR1270-2	CBY1											miR-BART6-5p	TRAPPC8									ATRAID	CENPJ	NFIC	CADM1
				ANK2	ANKRD65	ETS1	C14orf80													MIR93	CC2D1A											miR-BART19-3p	TRIB3									B3GNT6	CENPJ	SOX5	CADM1
				ADRB2	ANKUB1	AR	C14orf93													MIR4761	CCAR2											miR-BART14	TRIM15									B4GALT3	CENPJ	SOX10	CAGE1
				ADAMTS1	ANLN	GATA1	C14orf93													MIR4540	CCDC101											miR-BART14	TRIM22									B4GALT7	CENPJ	GATA2	CALB1
				ADAMTS10	ANLN	GATA3	C14orf93													MIR4442	CCDC106											miR-BART17-5p	TRIM24									BAMBI	CENPJ	BRCA1	CALB2
				AGPS	ANP32B	SP1	C15orf27													MIR1200	CCDC112											miR-BART14	TRIP11									BCCIP	CENPJ	BRCA1	CALCR
				ABL1	ANXA11	ESR1	C15orf48													MIR1229	CCDC112											miR-BART1-3p	TRIP13									C10orf11	CENPJ	NFIC	CALCR
				ADAM3A	ANXA11	GATA2	C15orf52													MIR29A	CCDC117											miR-BART5	TROAP									C12orf45	CENPJ	YBX1	CALCR
				AIFM1	ANXA7	GATA2	C15orf56													MIR454	CCDC126											miR-BART14	TRPC3									C18orf8	CENPJ	ZNF354C	CALCR
				ACE2	AP1G2	GATA2	C15orf59													MIR661	CCDC130											miR-BART3	TSEN15									CCDC163P	CENPJ	SOX5	CALCRL
				ALG6	AP4S1	AR	C15orf60													MIR429	CCDC132											miR-BART10	TSPAN12									CCNJ	CENPJ	CTGF	CALD1
				ALKBH2	AP4S1	ETS1	C15orf62													MIR34C	CCDC135											miR-BART14	TSPAN3									CCR9	CENPJ	NFATC2	CALD1
				ALKBH3-AS1	AP4S1	ETS1	C16orf11													MIR3613	CCDC136											miR-BART14	TSPAN7									CARKD	CENPM	TBP	CALM2
				AMBN	AP4S1	GATA2	C16orf13													MIR661	CCDC137											miR-BART17-5p	TST									CCDC36	CENPM	ARNT::AHR	CALML4
				AMPD1	AP4S1	E2F4	C16orf46													MIR301B	CCDC138											miR-BART1-3p	TTC21B									AMD1	CENPO	HLTF	CALN1
				ANKRD29	AP4S1	GATA2	C16orf46													MIR4310	CCDC14											miR-BART5	TTC33									BCLAF1	CENPW	ZEB1	CALN1
				ANGPT2	APBB2	ETS1	C16orf71													MIR3124	CCDC150											miR-BART14	TTC9									ATRAID	CEP120	ETS1	CALR3
				ACVRL1	APC	ESR1	C16orf74													MIR215	CCDC152											miR-BART1-3p	TTF2									B3GNT6	CEP120	ZEB1	CAMK1D
				ANXA7	APEH	GATA2	C16orf82													MIR4714	CCDC155											miR-BART14	TTN-AS1									C12orf56	CEP120	MAFG	CAMK2N2
				AMOTL2	APOA4	ETS1	C16orf86													MIR3620	CCDC22											miR-BART14	TUBA1A									C6orf25	CEP120	FOXC1	CAMKK2
				ACOT11	APOE	AR	C16orf96													MIR27A	CCDC28B											miR-BART1-3p	TUBD1									CDCA8	CEP120	GATA2	CAMKMT
				ACY1	APOF	HIF1A	C17orf100													MIR29C	CCDC28B											miR-BART1-3p	TUBGCP4									CDIPT	CEP120	YBX1	CAMP
				AMPD2	APOF	GATA2	C17orf103													MIR592	CCDC39											miR-BART2-5p	TWISTNB									CEACAM1	CEP120	TFAP2A	CAMSAP1
				ANXA8	APOF	GATA2	C17orf49													MIR599	CCDC39											miR-BART14	TXNIP									ARHGEF18	CEP128	AHR	CAMTA1
				AKT1	APOL3	ETS1	C17orf50													MIR3120	CCDC40											miR-BART1-3p	UBA3									ASAP3	CEP128	SOX5	CAMTA1
				ALKBH3-AS1	APP	ETS1	C17orf51													MIR30B	CCDC43											miR-BART14	UBE2B									C15orf40	CEP128	YY1	CAMTA1
				ANXA8	APP	YBX1	C17orf58													MIR106B	CCDC50											miR-BART19-3p	UBE2D1									C17orf62	CEP128	ZNF354C	CAMTA1
				AP3B2	APP	YBX1	C17orf59													MIR183	CCDC50											miR-BART6-5p	UBE2D1									C2CD2	CEP128	ETS1	CAND1
				AMPD2	APPL2	HIF1A	C17orf62													MIR1181	CCDC53											miR-BART3	UBE4A									AGTRAP	CEP135	SOX5	CAPN1
				ANKS1B	APRT	YBX1	C17orf62													MIR3173	CCDC58											miR-BART1-3p	UBE4B									BZRAP1	CEP135	ZEB1	CAPN12
				ACD	AQP10	GATA2	C17orf70													MIR15B	CCDC59											miR-BART4	UBR7									CDKL2	CEP135	ETS1	CAPN13
				ACD	AQP7P3	YBX1	C17orf70													MIR497HG	CCDC6											miR-BART2-5p	UBXN2A									BBS7	CEP164	TFAP2C	CAPN15
				ADAM15	AR	ETS1	C17orf72													MIR4793	CCDC69											miR-BART20-5p	UBXN2B									ACAP1	CEP170	KLF4	CAPN2
				AKT1	AR	FOXP3	C17orf72													MIR144	CCDC85A											miR-BART6-5p	UFM1									ASPH	CEP170P1	NFIC	CAPN5
				ALKBH3-AS1	AR	E2F4	C17orf97													MIR1296	CCDC85B											miR-BART14	UHMK1									C6orf89	CEP19	ZEB1	CAPN6
				AMOTL2	AR	FOXP3	C18orf23													MIR4664	CCDC90B											miR-BART1-3p	ULBP2									ATP6V1B2	CEP44	GATA2	CAPN8
				ANGPT1	AR	MYC	C19orf24													MIR155HG	CCDC94											miR-BART14	UNK									CDR2	CEP44	YBX1	CAPN9
				ANKRD2	AR	GATA2	C19orf45													MIR4457	CCHCR1											miR-BART20-5p	UQCRB									ALDH4A1	CEP63	GATA2	CAPNS2
				ANKRD34B	AR	E2F4	C19orf47													MIR4469	CCHCR1											miR-BART6-5p	UQCRB									BOLA3	CEP63	SNORA77	CAPRIN1
				ANKUB1	AR	AR	C19orf48													MIR520E	CCL1											miR-BART14	USO1									BTN2A1	CEP63	ETS1	CAPS2
				ANXA8	AR	GATA2	C19orf52													MIR4682	CCL7											miR-BART1-3p	USP31									C11orf49	CEP63	AR	CAPSL
				AGRP	ARAF	ETS1	C19orf53													MIR27A	CCM2											miR-BART14	USP48									C1QB	CEP63	FOXC1	CARHSP1
				AMOT	ARAF	E2F4	C19orf54													MIR27B	CCNA2											miR-BART6-5p	USP8									C3orf49	CEP63	GATA2	CASC10
				AJUBA	ARGFX	YBX1	C19orf59													MIR628	CCNB1											miR-BART15	USPL1									C7orf60	CEP63	FOXP3	CASC15
				ABCD3	ARHGAP1	ETS1	C19orf71													MIR421	CCNB1IP1											miR-BART10	UXS1									CCR9	CEP63	FOXC1	CASC3
				ACAT2	ARHGAP15	YY1	C1QL3													MIR4682	CCNB2											miR-BART1-3p	VAMP7									CDCA2	CEP63	NFIC	CASC4
				ADAMTSL3	ARHGAP15	NFIC	C1QL4													MIR25	CCNC											miR-BART14	VAPA									CELSR1	CEP63	YBX1	CASP1
				ANKS1B	ARHGAP15	GATA2	C1QTNF4													MIR3687	CCNC											miR-BART14	VDAC2									BSN	CEP89	RAD21	CASP10
				ACD	ARHGAP20	GATA2	C1QTNF9B-AS1													MIR26B	CCND2											miR-BART14	WASF1									C12orf77	CEP89	NFIC	CASQ2
				AR	ARHGAP20	FOXP3	C1orf101													MIR624	CCND3											miR-BART14	WBSCR22									CALML6	CEP89	SOX10	CASR
				ACTB	ARHGAP25	E2F4	C1orf105													MIR3655	CCNDBP1											miR-BART14	WDR20									CCDC169-SOHLH2	CEP89	GATA2	CASZ1
				AHCTF1	ARHGAP31	GATA2	C1orf127													MIR1296	CCNE1											miR-BART15	WDR37									CCT4	CEP89	ZEB1	CASZ1
				AKAP4	ARHGAP31	GATA2	C1orf140													MIR301B	CCNE2											miR-BART14	WDR73									CDC42EP3	CEP89	YBX1	CATSPER2
				ALKBH3-AS1	ARHGAP32	AR	C1orf141													MIR27B	CCNG1											miR-BART19-3p	WDR92									CDK5RAP1	CEP97	YBX1	CATSPER3
				AFAP1L2	ARHGAP5-AS1	GATA2	C1orf145													MIR4736	CCNG1											miR-BART14	WNT11									ADAM18	CERK	YBX1	CATSPER4
				AGO1	ARHGAP5-AS1	YBX1	C1orf158													MIR96	CCNG2											miR-BART4	YIPF4									CD200R1L	CERS1	TP73	CATSPERB
				AMPD2	ARHGAP5-AS1	ETS1	C1orf162													MIR155HG	CCNH											miR-BART19-3p	YME1L1									C8orf59	CERS6	YBX1	CATSPERG
				ANXA2	ARHGAP5-AS1	GATA2	C1orf180													MIR301B	CCNL1											miR-BART19-3p	YPEL5									BCL2L13	CES1	ZEB1	CAV2
				ACD	ARHGAP8	SP1	C1orf198													MIR4306	CCNL2											miR-BART19-3p	YTHDF1									CEP128	CES3	NFATC2	CBFA2T3
				ACOX1	ARHGAP8	GATA2	C1orf200													MIR494	CCNT2											miR-BART15	ZBTB11									ATG10	CES5A	SOX5	CBLB
				AMOT	ARHGAP8	YBX1	C1orf210													MIR27A	CCNY											miR-BART2-5p	ZBTB37									BORA	CETN2	SOX5	CBLN2
				ALS2CR11	ARHGAP9	AR	C1orf213													MIR107	CCNYL1											miR-BART14	ZBTB4									ACIN1	CETP	ZEB1	CBLN4
				ANGPT4	ARHGAP9	ETS1	C1orf213													MIR185	CCP110											miR-BART14	ZBTB5									ARHGEF16	CETP	NFIC	CBR4
				ANKMY1	ARHGAP9	GATA2	C1orf220													MIR30B	CCPG1											miR-BART1-3p	ZCCHC9									ATG5	CETP	FOXP3	CBWD3
				ANKRD16	ARHGAP9	ARNT	C1orf52													MIR206	CCR1											miR-BART19-3p	ZCRB1									CAMSAP2	CETP	WHSC1	CBX2
				ANKRD2	ARHGAP9	GATA2	C1orf53													MIR670	CCR2											miR-BART6-5p	ZDHHC12									CASP3	CETP	FOXP3	CBX3P2
				ANKRD30A	ARHGAP9	HIF1A	C1orf54													MIR4728	CCR5											miR-BART6-5p	ZDHHC20									CDK17	CETP	GATA2	CBX7
				ADGB	ARHGDIA	YBX1	C1orf61													MIR301B	CCRN4L											miR-BART16	ZFAND1									ACRBP	CFHR4	YBX1	CC2D2B
				AKAP4	ARHGDIA	GATA2	C1orf63													MIR1178	CCT2											miR-BART14	ZFAND6									BAX	CFI	YBX1	CCDC102A
				AP4B1-AS1	ARHGDIA	FOXP3	C1orf74													MIR1227	CCT2											miR-BART1-5p	ZFP91									C8G	CFL2	FOXP3	CCDC102B
				ANXA1	ARHGEF19	ETS1	C1orf85													MIR1227	CCT3											miR-BART13	ZFR									C8orf76	CFL2	FOXP3	CCDC104
				ABL1	ARHGEF26-AS1	ETS1	C1orf86													MIR301A	CCT6A											miR-BART14	ZKSCAN5									ACSM5	CFLAR	YBX1	CCDC107
				ACOX1	ARHGEF26-AS1	GATA2	C1orf86													MIR4666A	CCT7											miR-BART6-5p	ZMIZ2									ANKRD55	CFLAR	E2F4	CCDC108
				AR	ARHGEF3-AS1	TFAP2C	C1orf86													MIR1227	CCT8											miR-BART14	ZMYM6									AP1S3	CFLAR	YBX1	CCDC108
				AHSA2	ARHGEF35	AR	C1orf87													MIR4423	CD14											miR-BART6-5p	ZNF12									ASB16	CFLAR	TFAP2C	CCDC109B
				AK5	ARHGEF5	PRDM14	C1orf94													MIR449A	CD151											miR-BART6-5p	ZNF160									BOD1L1	CFLAR	AR	CCDC110
				ALG3	ARHGEF5	GATA2	C2													MIR195	CD163											miR-BART14	ZNF184									CDC37	CFP	E2F4	CCDC113
				ALKBH3-AS1	ARHGEF5	FOXC1	C20orf112													MIR214	CD163											miR-BART17-5p	ZNF2									ADORA3	CFTR	E2F4	CCDC122
				ANKLE2	ARHGEF5	JUN	C20orf112													MIR940	CD164											miR-BART2-5p	ZNF22									BMPER	CFTR	YBX1	CCDC129
				ANKRD2	ARHGEF5	YBX1	C20orf112													MIR631	CD1A											miR-BART21-5p	ZNF225									C15orf61	CFTR	ETS1	CCDC132
				ANKRD23	ARHGEF5	ETS1	C20orf144													MIR4319	CD300LF											miR-BART14	ZNF254									C6orf203	CFTR	YBX1	CCDC134
				ADAP1	ARHGEF6	NFIC	C20orf194													MIR27B	CD37											miR-BART6-5p	ZNF35									C12orf44	CGA	GATA2	CCDC135
				ADRA1A	ARHGEF7	AR	C20orf196													MIR942	CD37											miR-BART14	ZNF443									CDC42	CGB2	E2F4	CCDC136
				APPL1	ARHGEF7	AR	C20orf197													MIR378F	CD3G											miR-BART14	ZNF446									BCL2L13	CGB8	GATA2	CCDC144NL
				API5	ARID2	ETS1	C20orf24													MIR4310	CD40											miR-BART6-5p	ZNF451									ANAPC10	CGN	YBX1	CCDC146
				ACD	ARID3A	AR	C20orf26													MIR3179-1	CD44											miR-BART6-5p	ZNF492									AQP4	CGN	YBX1	CCDC147
				ACOX1	ARID3A	GATA2	C20orf27													MIR320A	CD47											miR-BART1-5p	ZNF555									CCNG1	CGN	YBX1	CCDC15
				ACD	ARL13B	AR	C21orf128													MIR429	CD58											miR-BART6-5p	ZNF562									ADAM22	CH25H	E2F4	CCDC157
				AMPH	ARL13B	ETS1	C21orf49													MIR548O2	CD58											miR-BART19-5p	ZNF585B									CEP63	CHAC1	AR	CCDC159
				APPL1	ARL16	E2F4	C21orf58													MIR3202-1	CD6											miR-BART4	ZNF614									ANKRD28	CHCHD3	FOXP3	CCDC163P
				AMHR2	ARL6IP1	TP73	C21orf90													MIR301A	CD69											miR-BART6-5p	ZNF615									CENPJ	CHCHD5	YBX1	CCDC170
				AHNAK	ARL6IP4	YBX1	C21orf90													MIR4295	CD69											miR-BART17-5p	ZNF626									CCDC43	CHD2	ETS1	CCDC171
				ARF5	ARPP21	FOXP3	C21orf91-OT1													MIR4765	CD74											miR-BART14	ZNF638									C17orf67	CHD4	ETS1	CCDC173
				ARHGAP11A	ARPP21	ETS1	C22orf15													MIR4435-1	CD79A											miR-BART14	ZNF675									CHD7	CHD9	ETS1	CCDC176
				ARHGEF7	ARPP21	E2F4	C22orf26													MIR4648	CD81											miR-BART14	ZNF681									ANTXR1	CHEK2	TP73	CCDC177
				ARID3A	ARPP21	ETS1	C22orf39													MIR4741	CD99L2											miR-BART14	ZNF695									APOA1BP	CHEK2	GATA2	CCDC183
				ARID3B	ARPP21	GATA2	C2CD3													MIR454	CDADC1											miR-BART14	ZNF701									BTBD3	CHFR	GATA2	CCDC23
				ARL13B	ARPP21	YBX1	C2CD4B													MIR5000	CDC16											miR-BART14	ZNF714									CDH19	CHGB	FOXP3	CCDC3
				ARL2-SNX15	ARPP21	E2F4	C2orf27B													MIR15A	CDC23											miR-BART14	ZNF721									CEP135	CHIC1	YBX1	CCDC34
				ARMCX6	ARPP21	ETS1	C2orf40													MIR15B	CDC25A											miR-BART5	ZNF738									ANKRD12	CHIC2	MYC	CCDC38
				ABLIM2	ARRB1	FOXP3	C2orf40													MIR15A	CDC25B											miR-BART16	ZNF776									CAPRIN1	CHKA	GATA2	CCDC51
				ANAPC10	ARRB1	GATA2	C2orf43													MIR107	CDC25C											miR-BART14	ZNF79									ATP6V0A1	CHL1	ETS1	CCDC61
				ACLY	ARRB2	YBX1	C2orf48													MIR941-1	CDC27											miR-BART15	ZNF804A									ATXN2L	CHL1	GATA2	CCDC62
				ACTG2	ARRB2	ETS1	C2orf50													MIR4500	CDC34											miR-BART6-5p	ZNF805									AVPR1B	CHL1	ETS1	CCDC65
				AMFR	ARRB2	FOXA1	C2orf54													MIR15B	CDC37											miR-BART14	ZNF830									B3GAT2	CHL1	YBX1	CCDC73
				ARAF	ARRDC3-AS1	GATA3	C2orf54													MIR378E	CDC40											miR-BART14	ZNF845									BACH2	CHL1	YBX1	CCDC74B
				AKT1S1	ARSB	FOXP3	C2orf61													MIR944	CDC42											miR-BART14	ZPLD1									BAGE	CHL1	AR	CCDC79
				AMPH	ASAH2	GATA2	C2orf61													MIR96	CDC42BPA											miR-BART6-5p	ZRANB2									BBS12	CHL1	GATA2	CCDC81
				ALG11	ASAP1	YBX1	C2orf61													MIR1233-1	CDC42EP3											miR-BART14	ZSCAN21									BCAS4	CHL1	ESR1	CCDC83
				ALKBH3-AS1	ASAP1	GATA2	C2orf66													MIR4435-1HG	CDC45											miR-BART1-3p	ZWILCH									BHLHB9	CHL1	FOXP3	CCDC84
				ALKBH3-AS1	ASAP2	E2F4	C2orf69													MIR505	CDC45											miR-BART17-5p	ZZZ3									BHMT2	CHL1	GATA2	CCDC88C
				ANXA8	ASAP3	GATA2	C2orf76													MIR1226	CDC5L																					BIVM-ERCC5	CHL1	NFIC	CCDC92
				ALKBH2	ASB16	GATA2	C3													MIR26B	CDC6																					BOK	CHL1	GATA2	CCDC96
				ALKBH3-AS1	ASB16	GATA2	C3AR1													MIR29C	CDC7																					BOLA3-AS1	CHL1	SOX5	CCL1
				AAAS	ASB17	GATA2	C3orf18													MIR4435-1HG	CDC7																					BPI	CHL1	GATA2	CCL17
				APP	ASB2	YBX1	C3orf35													MIR494	CDC73																					C4orf45	CHL1	YBX1	CCL19
				A2M	ASB9	AR	C3orf49													MIR3191	CDCA3																					AFM	CHM	PDX1	CCL21
				ARL13B	ASCC2	GATA2	C3orf55													MIR15A	CDCA4																					C10orf11	CHM	TP73	CCL23
				AR	ASCL2	GATA2	C4A													MIR548O2	CDCA7																					AGO3	CHML	YBX1	CCL27
				ANLN	ASCL4	YBX1	C4A													MIR15A	CDCA7L																					ARRB2	CHML	YBX1	CCL3L1
				ANXA2	ASGR1	GATA2	C4B													MIR4642	CDH1																					BTRC	CHML	YBX1	CCL3L3
				AGO3	ASIC2	YBX1	C4B													MIR106B	CDH24																					CALCOCO2	CHML	YBX1	CCL4L1
				ANKRD17	ASIP	ETS1	C4BPB													MIR33B	CDH6																					CCNG1	CHMP2A	ZEB1	CCL7
				APPL1	ASMT	FOXP3	C4BPB													MIR630	CDK1																					ACD	CHMP3	FOXP3	CCNB3
				ARRB2	ASMTL-AS1	FOXP3	C4orf21													MIR15A	CDK10																					ACTR2	CHMP3	YBX1	CCNB3
				ASB15	ASPSCR1	PRDM14	C4orf22													MIR3157	CDK11A																					C14orf159	CHMP3	PDX1	CCND1
				ARID5B	ASS1	GATA1	C4orf45													MIR548H4	CDK11A																					CDK4	CHMP3	BRCA1	CCND2
				ANGPTL2	ASXL1	E2F4	C4orf46													MIR4498	CDK11B																					CHMP3	CHMP4A	TP63	CCND3
				ANGPTL3	ASXL1	HIF1A	C4orf47													MIR320A	CDK13																					BMPR1B	CHN1	CCNA2	CCNE2
				ANKRD2	ASXL1	AR	C4orf51													MIR27A	CDK14																					BAX	CHN2	MAFG	CCNJL
				ARPP21	ASZ1	GATA2	C5AR1													MIR32	CDK16																					ANGPT2	CHP1	NFIC	CCNL2
				APPL1	ATAD3B	GATA1	C5AR2													MIR147A	CDK17																					AGO3	CHPF2	GATA1	CCR4
				ACBD7	ATF2	FOXP3	C5orf27													MIR4780	CDK19																					CDH5	CHRM2	GATA2	CCR8
				ADCY1	ATF2	FOXP3	C5orf42													MIR624	CDK2																					CEP44	CHRM2	YBX1	CCRL2
				ANKRD18B	ATF2	GATA2	C5orf42													MIR3127	CDK2AP1																					AKIP1	CHRM3	FOXP3	CCSER1
				ARHGAP8	ATF2	ETS1	C5orf45													MIR590	CDK4																					C9orf171	CHRM3	ETS1	CCT6P1
				APH1A	ATF3	GATA2	C5orf48													MIR4523	CDK5																					ACD	CHRM4	ETS1	CCZ1B
				AKAP13	ATF4	GATA2	C5orf49													MIR761	CDK5																					ATF3	CHRNA3	GATA2	CD101
				ADAMTS12	ATF7	FOXP3	C5orf56													MIR320A	CDK5RAP1																					BCCIP	CHRNA4	NFE2L1::MAFG	CD151
				AFAP1L1	ATF7	YBX1	C5orf64													MIR3179-3	CDK5RAP3																					CCER1	CHRNA9	FOXP3	CD180
				ANXA7	ATG12	FOXP3	C6orf100													MIR27A	CDK6																					ADNP	CHST14	EGR1	CD19
				AGO3	ATG16L1	ZNF354C	C6orf120													MIR4782	CDK8																					ANK3	CHST15	SOX10	CD200
				ARHGAP8	ATG16L1	E2F4	C6orf136													MIR5088	CDK9																					CDK11A	CHST15	GATA2	CD200R1L
				ARHGEF2	ATG16L1	AR	C6orf141													MIR107	CDKAL1																					ACAD9	CHST2	GATA2	CD209
				ACTN2	ATG16L2	E2F4	C6orf165													MIR601	CDKL3																					B9D2	CHST4	YBX1	CD209
				ACTL6A	ATG4A	GATA3	C6orf195													MIR4645	CDKN1A																					ACE2	CHURC1-FNTB	YBX1	CD244
				ANKRD40	ATG4A	AR	C6orf201													MIR26B	CDKN1B																					ABCC4	CIB1	ETS1	CD27
				ACOT7	ATG7	FOXP3	C6orf222													MIR26B	CDKN1C																					C1orf85	CIR1	FOXP3	CD27
				AMPH	ATP13A2	YBX1	C6orf47													MIR624	CDKN2A																					CCBL1	CIR1	GATA3	CD276
				ATF7	ATP1B4	GATA1	C6orf52													MIR1204	CDKN2AIPNL																					CCDC114	CIR1	MAFG	CD28
				AMPD2	ATP2B1	GATA2	C6orf52													MIR15A	CDKN2B																					CENPJ	CISD1	KLF4	CD2AP
				ASIC3	ATP2B2	GATA2	C7orf13													MIR193A	CDKN2B																					ARL6IP4	CISD2	YBX1	CD300E
				ATP13A2	ATP2B4	GATA2	C7orf33													MIR3912	CDKN2B																					ANKRD46	CITED1	YBX1	CD300LB
				ASB3	ATP4A	GATA2	C7orf34													MIR185	CDKN2C																					ATP6V0A2	CITED1	GATA2	CD320
				ACD	ATP4B	ETS1	C7orf49													MIR589	CDKN2C																					ATP6V1G2	CITED1	FOXC1	CD34
				ADA	ATP5L2	GATA2	C7orf49													MIR2276	CDKN2D																					B3GALNT2	CITED1	FOXP3	CD38
				ARRB2	ATP6V0B	GATA2	C7orf55													MIR550A1	CDKN3																					BAZ1B	CITED1	NFATC2	CD40LG
				ARMC8	ATP6V0C	YBX1	C7orf62													MIR26B	CDR2																					BBS2	CITED1	ETS1	CD44
				AR	ATP6V1G3	ETS1	C7orf63													MIR631	CDT1																					BNIP1	CITED1	ETS1	CD48
				ASCL4	ATP8A1	AR	C7orf65													MIRLET7C	CDV3																					CAPN10-AS1	CITED1	YBX1	CD68
				AMOTL2	ATXN7	AR	C7orf69													MIR429	CEBPD																					CCPG1	CITED1	YBX1	CD70
				ATG16L1	ATXN7	HIF1A	C8A													MIR26B	CEBPG																					CHD9	CITED1	NFKB1	CD74
				ALKBH3-AS1	AUNIP	ETS1	C8B													MIR1178	CEBPZ																					CHKB-CPT1B	CITED1	RELA	CD74
				ADAM5	AURKA	TP73	C8orf12													MIR182	CELF1																					ASTN2	CITED2	MYC	CD79B
				ALOX12P2	AURKA	GATA2	C8orf22													MIR183	CELF1																					BIN3	CKAP5	ETS1	CD84
				ATG4A	AURKAIP1	YBX1	C8orf22													MIR30B	CELF1																					BTN3A2	CKAP5	SOX5	CD96
				ADAMTSL5	AXIN1	GATA2	C8orf31													MIR27B	CELF2																					C11orf24	CKAP5	YBX1	CD97
				AGBL5	AXIN1	ARNT::AHR	C8orf34													MIR378E	CELF4																					BRD7	CKLF	AR	CD99
				ADCY5	AXIN2	YBX1	C8orf4													MIR942	CELSR3																					CEP135	CKLF	SP1	CD99
				ACTB	AZI2	GATA2	C8orf47													MIR32	CEND1																					ACAP1	CKMT1B	GATA2	CD99L2
				AP1M2	AZI2	SP1	C8orf58													MIR147A	CENPA																					BAIAP2	CKMT2	NFIC	CDC14A
				APOE	AZI2	ETS1	C8orf59													MIR5004	CENPA																					ATP1B1	CKMT2-AS1	SOX10	CDC14A
				APP	AZI2	YBX1	C8orf82													MIR29C	CENPB																					CEP120	CKS2	MAFG	CDC14B
				ATF1	AZI2	E2F4	C9													MIR5189	CENPB																					ACKR2	CLCN2	SRSF2	CDC20
				ATF4	AZI2	ETS1	C9orf106													MIR1205	CENPJ																					APOH	CLCN2	FOXC1	CDC25B
				ALDH4A1	B2M	GATA2	C9orf106													MIR4697	CENPJ																					ASS1	CLCN2	NFE2L1	CDC27
				ANGPT2	B2M	PRDM14	C9orf106													MIR3179-3	CENPK																					ATOH7	CLCN2	YY1	CDC34
				ARHGAP8	B9D1	ETS1	C9orf114													MIR421	CENPM																					CASP8	CLCN2	YY1	CDC42BPA
				ARID2	B9D1	YBX1	C9orf131													MIR93	CENPO																					ADAMTS6	CLCN3	MAFG	CDC42BPB
				ANXA2P1	BAAT	PRDM14	C9orf135													MIR1244-1	CENPP																					BCCIP	CLCN3	AR	CDC42EP4
				ACSF3	BABAM1	TFAP2C	C9orf139													MIR620	CENPQ																					ANGPT2	CLCN5	AR	CDC42EP5
				ACSL5	BABAM1	AR	C9orf142													MIR22	CENPV																					APEX1	CLCN6	KLF4	CDC42SE2
				ACSM1	BABAM1	GATA2	C9orf153													MIR128-1	CEP104																					CCNA2	CLDN10-AS1	ARNT	CDCA7L
				AGFG2	BABAM1	GATA2	C9orf169													MIR7-1	CEP120																					ATP2A3	CLDN20	NFIC	CDCA7L
				ATP6V0A1	BABAM1	TFAP2C	C9orf171													MIR1205	CEP128																					CBX2	CLDN20	AR	CDCP1
				ANXA7	BACH2	HIF1A	C9orf172													MIR93	CEP135																					BLZF1	CLDND1	YBX1	CDCP2
				ABCB5	BAD	GATA2	C9orf24													MIR4638	CEP152																					CDC42	CLEC14A	NFIC	CDH10
				ACSM2B	BAD	GATA2	C9orf43													MIR3684	CEP164																					CCER1	CLEC17A	ZEB1	CDH11
				ANKS1B	BAD	MYC	C9orf43													MIR4658	CEP164																					BCL2	CLEC4E	STAT3	CDH12
				BACE2	BAG1	GATA2	C9orf62													MIR937	CEP170																					ATP2A3	CLEC4M	AR	CDH16
				ANKRD2	BAG2	AR	C9orf84													MIR4306	CEP170P1																					CEACAM1	CLEC4M	GATA2	CDH18
				ARL13B	BAG2	AR	C9orf91													MIR4658	CEP19																					ARSD	CLEC7A	ZEB1	CDH2
				ATN1	BAG2	FOXP3	C9orf96													MIR5091	CEP290																					CA8	CLEC7A	YY1	CDH20
				ABHD3	BAG3	MZF1	CA10													MIR374A	CEP350																					CASP9	CLHC1	SP1	CDH22
				ABI1	BAG3	GATA2	CA12													MIR1296	CEP44																					ASCC3	CLIC1	NR1I2	CDH23
				AGO2	BAG3	GATA2	CA14													MIR3919	CEP44																					ATF3	CLIC5	SP1	CDH24
				ANKRD28	BAG3	GATA2	CA2													MIR4426	CEP57L1																					ATXN10	CLINT1	GATA2	CDH26
				APEX2	BAG3	E2F4	CA3													MIR3191	CEP63																					BCCIP	CLINT1	YBX1	CDH26
				APP	BAG3	GATA2	CA3													MIR4784	CEP63																					CDK14	CLINT1	GATA2	CDH3
				ARRB1	BAG3	YBX1	CA3													MIR623	CEP63																					CEP68	CLINT1	NFIC	CDH4
				ATF2	BAG3	YBX1	CA5A													MIR29C	CEP68																					CEP76	CLINT1	MAFB	CDH5
				ATF3	BAG3	YBX1	CA5B													MIR3919	CEP70																					CEP85	CLINT1	SOX5	CDH9
				AZI2	BAG3	ETS1	CA5BP1													MIR320D1	CEP72																					CERS5	CLINT1	FOXP3	CDHR1
				ATG9B	BAG4	ESR1	CA6													MIR1227	CEP76																					CGRRF1	CLINT1	GATA2	CDHR1
				ATP5S	BAG6	E2F4	CA8													MIR99A	CEP85																					CHD3	CLINT1	AR	CDHR5
				APP	BANF1	ETS1	CAAP1													MIR29C	CEP97																					CHST5	CLINT1	ETS1	CDIP1
				ADH4	BARX1	GATA2	CABIN1													MIR3179-1	CERK																					CHTF18	CLINT1	YBX1	CDK10
				AIM2	BARX1	ESR1	CABLES1													MIR182	CERS2																					CHTOP	CLINT1	YBX1	CDK16
				AXL	BATF	FOXA1	CABLES1													MIR4451	CFDP1																					CHURC1-FNTB	CLINT1	ARID3A	CDK5R1
				AP3M2	BATF3	YBX1	CABS1													MIR4744	CFH																					ARNTL	CLK1	NFIC	CDKN1C
				ATG16L1	BATF3	AR	CACHD1													MIR886	CFHR4																					BLK	CLK1	GATA2	CDNF
				ATP11A	BATF3	PRDM14	CACHD1													MIR5693	CFL1																					ATP6V0A2	CLK2	YBX1	CDO1
				ABCA8	BAX	YBX1	CACHD1													MIR20A	CFL2																					CCDC147	CLK3	YBX1	CDR1
				ACRC	BAX	PRDM14	CACNA1C													MIR494	CGGBP1																					CEP128	CLMN	YBX1	CDRT1
				ADAMTS7P1	BAX	SP1	CACNA1D													MIR15B	CHAC1																					ALLC	CLNK	ARNT	CDS1
				ANKRD65	BAX	YY1	CACNA1D													MIR320E	CHAF1A																					CHID1	CLNK	TFAP2C	CDSN
				AGAP5	BBS1	PRDM14	CACNA1S													MIR25	CHCHD10																					CLCN3	CLNK	NFIC	CDX2
				ATF4	BBS4	BRCA1	CACNA2D1													MIR3192	CHCHD2																					ACACB	CLNS1A	TP73	CDX4
				AGO3	BCAN	BRCA1	CACNA2D2													MIR1226	CHCHD3																					CCDC136	CLP1	TFAP2A	CDYL
				ARMC6	BCAN	GATA2	CACNA2D3													MIR320A	CHD1L																					CASP9	CLSTN3	ZEB1	CDYL2
				ADCY8	BCAS3	ARNT	CACNB2													MIR581	CHD3																					C12orf23	CLTA	IRF2	CEACAM1
				ADSSL1	BCAS3	E2F4	CACNB2													MIRLET7D	CHD4																					CAMSAP2	CLTA	PRDM14	CEACAM1
				ABI1	BCHE	GATA2	CACNB2													MIR1296	CHD7																					CGNL1	CLTA	USF2	CEACAM1
				ASB16	BCL2	SP1	CACNB2													MIR106B	CHEK1																					ADARB1	CLTB	YBX1	CEACAM20
				ATF2	BCL2A1	SPIB	CACNB3													MIR1237	CHEK1																					C21orf62	CLTB	FOXP3	CEACAM21
				AIM2	BCL6B	ZEB1	CACNB3													MIR15A	CHEK1																					CA10	CLTB	ESR1	CEACAM3
				AGO3	BCL7C	RUNX1	CACNB4													MIR15B	CHEK1																					CCDC42	CLTB	HIF1A	CEACAM5
				AKAP6	BCLAF1	ETS1	CACTIN													MIR3940	CHEK1																					CLDN8	CLTB	SOX10	CEBPD
				APC2	BCLAF1	E2F4	CAGE1													MIR505	CHEK1																					ARMC6	CLUL1	GATA2	CEBPE
				AKR1D1	BCR	ZEB1	CALCR													MIR320E	CHEK2																					BANP	CLVS1	ETS1	CECR1
				ANXA8	BEAN1	NFIC	CALCRL													MIR125B2	CHERP																					BMS1P17	CMBL	GATA2	CECR2
				AOC1	BEAN1	ZEB1	CALD1													MIR26B	CHFR																					CALM2	CMC1	ETS1	CECR5-AS1
				AP1B1P1	BEAN1	NFIC	CALN1													MIR378E	CHGB																					ASCC2	CMPK1	NR5A2	CEL
				APBB2	BEAN1	ZEB1	CAMK1D													MIR17	CHIC1																					ANKRD13A	CMSS1	GATA2	CELA2A
				AIM2	BEND2	ESR1	CAMK2B													MIR24-1	CHIC2																					APP	CMTM3	YBX1	CELA3B
				BCL2	BEND3P3	SP1	CAMK2N1													MIR141	CHKA																					BHLHB9	CMTM5	RBM26	CELF1
				ASCC2	BEST4	GATA3	CAMK2N2													MIR331	CHM																					CHM	CNBD1	FOXP3	CELF2
				ADCY8	BEX1	HIF1A	CAMK2N2													MIR4533	CHM																					CEP120	CNGA4	ZEB1	CELSR1
				ACTB	BEX5	ETS1	CAMK4													MIR4498	CHMP1A																					AHR	CNIH4	ZEB1	CELSR2
				AZI2	BHLHE40	FOXL1	CAMKK1													MIR96	CHMP2B																					C7orf69	CNIH4	GATA2	CENPBD1
				BCL2	BHLHE40-AS1	FOXP3	CAMKMT													MIR4295	CHMP3																					CBFB	CNIH4	ETS1	CENPI
				AGBL5	BICD1	NR4A2	CAMSAP1													MIR4313	CHMP4B																					CFH	CNIH4	YBX1	CENPV
				ATP13A1	BICD1	ETS1	CAMSAP2													MIR320A	CHMP4C																					CLCF1	CNIH4	ETS1	CENPW
				AZI2	BICD1	FOS	CAMTA1													MIR200B	CHMP5																					CLDN10	CNIH4	ETS1	CEP112
				ADIPOQ	BIN1	GATA2	CAPN1													MIR3145	CHMP5																					CLIC5	CNIH4	NFIC	CEP164
				AP5Z1	BIN1	ETS1	CAPN13													MIR384	CHMP5																					CLRN1-AS1	CNIH4	TFAP2C	CEP170B
				APOO	BIN1	TFAP2C	CAPN15													MIR182	CHMP7																					CMPK1	CNIH4	SOX5	CEP63
				ACKR4	BIRC3	NR3C1	CAPN2													MIR431	CHODL																					CMTM1	CNIH4	ETS1	CEP78
				ABL2	BIRC5	GATA2	CAPN8													MIR30B	CHORDC1																					CASKIN2	CNOT1	YBX1	CER1
				ARHGEF28	BIRC7	AR	CAPN9													MIR5004	CHP1																					CASP10	CNOT1	GATA1	CERKL
				ARHGEF39	BIRC7	GATA2	CAPNS2													MIR761	CHPF																					CBFA2T3	CNOT1	GATA2	CERS4
				AGO4	BLACE	E2F4	CAPS2													MIR4442	CHRAC1																					ACOX2	CNOT2	DHX9	CERS6
				AKAP14	BLCAP	ETS1	CAPS2													MIR182	CHST10																					CCDC66	CNOT2	ETS1	CES2
				ACOT2	BLID	AR	CAPSL													MIR23A	CHST10																					C10orf68	CNOT7	ETS1	CES3
				BANP	BLK	ETS1	CAPSL													MIR301B	CHST11																					ABI1	CNPY3	YBX1	CES5A
				ALKBH3-AS1	BLNK	HIF1A::ARNT	CAPZB													MIR26B	CHSY1																					AGO3	CNPY4	YY1	CETP
				ARHGAP8	BLNK	AR	CARD10													MIR4500	CHTF8																					AURKC	CNR1	YBX1	CFC1
				BCL2L12	BLNK	YBX1	CARD14													MIR107	CHUK																					CCNC	CNR1	FOXP3	CFL1P1
				ADH4	BLZF1	YBX1	CARD16													MIR4500	CHURC1-FNTB																					CALCOCO2	CNTD2	DICER1	CFLAR
				ARRB1	BMI1	ETS1	CARD8													MIR98	CIAO1																					ATRN	CNTFR	SOS2	CFLAR
				ANKRD65	BMP1	FOXP3	CARD8													MIR1270-2	CIAPIN1																					ATF2	CNTLN	WHSC1	CFLAR
				ACVR2A	BMP2	PRDM14	CARD8													MIR374A	CIB1																					ACD	CNTN1	TP73	CFP
				ATF3	BMP3	ANKRD39	CARD9													MIR25	CIC																					CNOT7	CNTN1	THRA	CGA
				BIRC8	BMPR2	MRPS12	CARD9													MIR3125	CIITA																					ACD	CNTN3	YBX1	CGB2
				AHI1	BMS1P2	ETS1	CARKD													MIR18A	CINP																					CEP120	CNTNAP5	YBX1	CGB8
				AMHR2	BMS1P20	HIF1A	CARNS1													MIR548F1	CIRBP																					BAGE2	CNTROB	BRCA1	CGNL1
				BFAR	BOD1	E2F4	CASC10													MIR558	CIRBP																					BAGE5	CNTROB	ZEB1	CHAC1
				AGO3	BPGM	ZEB1	CASC3													MIR320A	CISD1																					CASP8	CNTROB	FOXP3	CHAC2
				ATP6AP2	BPIFC	ETS1	CASKIN2													MIR3173	CISD2																					ARRB2	COA1	MCM4	CHAF1B
				ALDH4A1	BRCA2	YBX1	CASP1													MIR19A	CISD3																					CEP120	COA1	GATA2	CHAT
				AGO3	BRD8	ARID3A	CASP10													MIR4295	CIT																					CD93	COA3	FOXP3	CHCHD5
				BAG4	BRF1	YY1	CASP10													MIR200B	CITED2																					C1orf189	COA5	E2F4	CHCHD6
				ACD	BRF2	YBX1	CASP14													MIR107	CKAP5																					CCDC36	COA6	GATA3	CHCHD6
				ANKRD16	BRIP1	YY1	CASP7													MIR106B	CKMT1A																					CAB39	COG5	ASB10	CHD5
				ANKRD65	BRIP1	PRDM14	CASP9													MIR1236	CKMT1B																					CCDC36	COG5	BRCA1	CHEK1
				ATP5G3	BRMS1	ETS1	CASQ2													MIR4763	CKMT1B																					APP	COG7	SOX5	CHEK1
				ANKRD2	BRPF3	GATA2	CASS4													MIR612	CKMT1B																					AGO3	COG8	SPIB	CHEK1
				ANO9	BRSK1	PRDM14	CASS4													MIR320B2	CKS1B																					CCDC158	COIL	YBX1	CHI3L1
				ANXA2R	BRSK1	AHR	CAST													MIR26B	CKS2																					ATG16L2	COL10A1	FOXP3	CHI3L2
				AZI2	BSG	ARID3A	CASZ1													MIR4500	CLASP1																					C1GALT1C1	COL15A1	YBX1	CHI3L2
				BAG3	BSND	YBX1	CATSPER2													MIR23A	CLASP2																					ANKRD1	COL1A1	YBX1	CHIA
				AFF1	BTBD1	YBX1	CATSPER3													MIR103A1	CLCN2																					C1orf213	COL1A1	ETS1	CHID1
				AGBL5	BTG3	GATA2	CATSPER4													MIR421	CLCN3																					CCT7	COL20A1	GATA2	CHID1
				ACTB	BTNL9	YBX1	CATSPER4													MIR3179-2	CLCN6																					CDC42	COL4A6	SOX10	CHL1
				AP4B1	BUB1	TP73	CATSPERB													MIR1207	CLCN7																					ACD	COL5A3	ARID3A	CHM
				ARHGAP8	BUB1B	ETS1	CATSPERG													MIR410	CLDN10																					ABCA13	COL6A3	GATA2	CHMP4B
				BICD1	BUB3	NFIC	CBFA2T3													MIR23A	CLDN12																					ACD	COL6A3	MAFG	CHMP5
				AR	BVES	SP1	CBFA2T3													MIR301B	CLDND1																					AP4S1	COL6A3	SOX5	CHN1
				ATXN3	BZW1	BRCA1	CBFB													MIR431	CLEC3B																					ACD	COL6A6	HIF1A::ARNT	CHN2
				ARHGEF7	C10orf126	HLTF	CBFB													MIR1249	CLHC1																					C2orf69	COL8A1	SOX10	CHN2
				ACTB	C10orf62	NFIC	CBFB													MIR147A	CLIC4																					CCL2	COLEC11	SOX5	CHRM2
				ARMC6	C10orf99	NFIC	CBLB													MIR4322	CLIP1																					CDK2	COLEC11	YBX1	CHRM4
				AHSG	C11orf49	ETS1	CBLN2													MIR4424	CLK1																					ABI1	COMMD1	AR	CHRNA1
				ANKS1B	C11orf57	E2F4	CBWD3													MIR499B	CLK3																					BBX	COMMD10	YBX1	CHRNB1
				ATL2	C11orf57	AR	CBWD5													MIR3655	CLN3																					C11orf49	COMMD2	ETS1	CHRNB3
				ATP2A2	C11orf57	FOXP3	CBWD5													MIR548AC	CLN3																					C1orf159	COMMD2	GATA2	CHRNB4
				BRCA1	C11orf57	FOXP3	CBX3P2													MIR301B	CLN6																					C21orf33	COMMD2	AR	CHRND
				BCL2L2	C11orf58	GATA2	CBX7													MIR197	CLNS1A																					C2orf49	COMMD2	MAFG	CHRNE
				ABHD6	C11orf73	TP73	CC2D2A													MIR4500	CLP1																					BTK	COMMD3-BMI1	AR	CHRNG
				ATL1	C11orf73	YBX1	CC2D2B													MIR130B	CLPB																					C20orf27	COMMD4	SP1	CHST2
				BAX	C11orf74	GATA2	CCBL1													MIRLET7F1	CLPP																					C21orf90	COMMD4	YBX1	CHST5
				BRAT1	C11orf83	YBX1	CCDC102A													MIR182	CLPTM1L																					C2orf82	COMMD4	MAFG	CIB2
				BBIP1	C12orf10	AR	CCDC102B													MIR320A	CLPX																					C10orf76	COMMD7	NFIC	CIT
				ALDOB	C12orf42	ETS1	CCDC104													MIR15A	CLSPN																					ALPK1	COPB1	MAFG	CKAP4
				AP5M1	C12orf68	E2F4	CCDC108													MIR421	CLTA																					BCL6	COPB1	GATA2	CKLF
				AHSA2	C13orf35	YBX1	CCDC108													MIR3618	CLTB																					C5orf66	COPB2	FOXP3	CLASP1
				ARAF	C13orf35	ETS1	CCDC109B													MIR555	CLTB																					ACD	COPE	HIF1A::ARNT	CLASP2
				ATG13	C14orf1	AR	CCDC110													MIR4668	CLUAP1																					CLEC7A	COPG2	ETS1	CLASRP
				ACY1	C14orf151	E2F4	CCDC113													MIR3155A	CMC4																					ACP5	COPS2	GATA2	CLASRP
				ARRB1	C14orf39	ESR1	CCDC115													MIR520E	CMKLR1																					ACOT6	COPS3	YBX1	CLCA2
				BRD8	C15orf54	E2F4	CCDC12													MIR15B	CMPK1																					ATP5B	COPS3	E2F4	CLCA3P
				ADPRH	C15orf57	YBX1	CCDC120													MIR301A	CMPK1																					CLCA3P	COPS3	MZF1	CLCN5
				APEX2	C16orf59	E2F4	CCDC122													MIR301B	CMPK1																					ACADM	COPS5	NFIC	CLCN5
				BAD	C17orf102	GATA2	CCDC125													MIR182	CMTM7																					ANKHD1-EIF4EBP3	COPS5	GATA1	CLCNKB
				ATP2A2	C17orf67	GATA2	CCDC127													MIR197	CNBP																					ATMIN	COPS5	GATA2	CLDN15
				BAG3	C17orf75	YBX1	CCDC129													MIR1296	CNIH4																					C18orf32	COPS5	YBX1	CLDN16
				ATM	C17orf80	PRDM14	CCDC13													MIR200B	CNN3																					CAND2	COPS5	PRDM14	CLDN19
				BAG3	C17orf96	GATA2	CCDC132													MIR15B	CNNM2																					CKLF-CMTM1	COPS5	AR	CLDN20
				BAG3	C17orf97	GATA2	CCDC134													MIR16-2	CNNM3																					ACD	COPS6	TP63	CLDN20
				AICDA	C17orf99	ETS1	CCDC135													MIR17	CNNM3																					AP1G2	COPS6	NFIC	CLDN23
				ACTR2	C18orf32	GATA2	CCDC136													MIR4719	CNOT10																					BMP1	COPS6	GATA1	CLDN3
				ATG16L1	C19orf24	E2F4	CCDC141													MIR301A	CNOT2																					C2orf73	COPS6	YBX1	CLDN5
				AURKB	C19orf44	GATA2	CCDC144NL													MIR30A	CNOT6																					BSG	COPS7A	YBX1	CLDN7
				ATP13A2	C19orf47	E2F4	CCDC146													MIR4306	CNOT6L																					ATG5	COQ10A	ZEB1	CLDN8
				ANGPT2	C19orf52	ETS1	CCDC147													MIR155HG	CNOT7																					ARRB2	COQ10B	YBX1	CLDN9
				ACTB	C1QTNF7	AR	CCDC148													MIR301A	CNOT7																					BCL2L13	CORIN	GATA2	CLDND1
				ASF1A	C1QTNF9	GATA2	CCDC148													MIR421	CNOT8																					ASNSD1	CORO1A	FOXP3	CLEC18B
				AGO4	C1orf109	E2F4	CCDC15													MIR4780	CNPY2																					CLINT1	CORO7	YBX1	CLEC18C
				APOL4	C1orf141	ETS1	CCDC15													MIR185	CNPY4																					ACD	COX10	FOXP3	CLEC1A
				ATG16L1	C1orf198	E2F4	CCDC157													MIR19A	CNR1																					ACTR2	COX11	TFAP2C	CLEC1A
				AGO3	C1orf210	AR	CCDC159													MIR597	CNST																					BCCIP	COX11	NFIC	CLEC3A
				APEX2	C1orf216	FOXP3	CCDC163P													MIR620	CNST																					CDC42	COX11	YBX1	CLEC4A
				C12orf65	C1orf227	E2F4	CCDC167													MIR4737	CNTF																					CLECL1	COX6B1	YBX1	CLEC4C
				AFAP1L1	C1orf43	YBX1	CCDC170													MIR384	CNTNAP5																					ARRB2	COX7C	YBX1	CLEC4M
				C12orf65	C1orf53	E2F4	CCDC171													MIR3162	CNTRL																					BIRC2	COX8A	FOXP3	CLECL1
				ALDH18A1	C1orf94	ETS1	CCDC176													MIR4321	CNTROB																					AKT1S1	COX8C	HNRNPF	CLIC1
				C11orf91	C1orf94	TP73	CCDC177													MIR5685	COA1																					COPS6	CPA6	EIF4B	CLIC5
				ABL1	C21orf128	GATA2	CCDC183													MIR423	COA3																					CLINT1	CPAMD8	YBX1	CLIC5
				ARHGEF5	C21orf67	GATA2	CCDC23													MIR137	COG2																					CEP63	CPD	GATA2	CLIC6
				ANGPT2	C21orf88	GATA2	CCDC28A													MIR494	COG3																					C1QTNF9	CPE	GATA2	CLIP2
				ABL1	C22orf23	TFAP2A	CCDC28B													MIR182	COG5																					CLINT1	CPEB1	ETS1	CLK2P
				AGER	C22orf23	FOXP3	CCDC3													MIR1296	COG7																					CLINT1	CPEB3	GATA2	CLK4
				AIRE	C22orf23	E2F4	CCDC38													MIR4540	COIL																					CHRAC1	CPLX1	FOXP3	CLLU1OS
				AKAP2	C22orf23	ETS1	CCDC39													MIR202	COL11A1																					ABCB9	CPNE1	YBX1	CLN5
				ASB16	C22orf23	ETS1	CCDC51													MIR23A	COL11A2																					AQP2	CPNE1	NFATC2	CLOCK
				ATP5J	C22orf23	YBX1	CCDC60													MIR543	COL16A1																					CGNL1	CPNE1	ETS1	CLPB
				BLNK	C22orf23	ETS1	CCDC61													MIR548AN	COL26A1																					AFAP1	CPNE3	GATA2	CLPTM1L
				C20orf112	C22orf39	GATA2	CCDC62													MIR29C	COL3A1																					APOF	CPNE3	AR	CLRN3
				ACTC1	C2CD4B	ETS1	CCDC65													MIR200A	COL4A6																					ASAH2	CPNE3	GATA2	CLSTN1
				ARRB2	C2CD4C	YBX1	CCDC66													MIR873	COL9A2																					ASTN2	CPNE3	SP1	CLSTN2
				ATP1A1OS	C2orf44	GATA2	CCDC7													MIR1296	COLGALT1																					ATAD3A	CPNE3	GATA2	CLTA
				ADAMTSL3	C2orf54	GATA2	CCDC71													MIR3146	COMMD1																					ATP10A	CPNE3	ETS1	CLTB
				BRCA1	C2orf57	AR	CCDC71L													MIR494	COMMD3-BMI1																					ATP2C1	CPNE3	GATA3	CLU
				AKAP8L	C2orf68	YBX1	CCDC73													MIR500B	COMMD4																					ATP4A	CPNE3	ETS1	CLUH
				ATG7	C2orf69	YBX1	CCDC74B													MIR4646	COMMD5																					C7	CPNE3	ETS1	CLUHP3
				BBIP1	C3orf80	E2F4	CCDC77													MIR586	COMMD5																					C7orf49	CPNE3	NFIC	CLYBL
				ANGPTL4	C3orf84	AR	CCDC79													MIR4646	COMMD7																					CCNG1	CPO	FOXP3	CMAHP
				ARHGEF5	C4A	GATA2	CCDC81													MIR4479	COMMD8																					BTRC	CPOX	YBX1	CMC1
				BIN3	C4BPA	E2F4	CCDC82													MIR30B	COMT																					ATG13	CPPED1	FOXP3	CMC2
				BAG3	C4orf36	ETS1	CCDC83													MIR3179-3	COMTD1																					CALCOCO2	CPSF3L	ARNT::AHR	CMIP
				ALPL	C5orf34	GATA3	CCDC83													MIR4420	COPB1																					BHLHB9	CPSF6	YBX1	CMTM2
				ATP5J2	C6orf165	ETS1	CCDC84													MIR4697	COPB2																					ATP6V1A	CPSF7	AHR	CMTM4
				AGO4	C6orf201	BRCA1	CCDC86													MIR4796	COPG1																					AUP1	CPT1A	GATA2	CMTM6
				ARL16	C6orf201	ETS1	CCDC88A													MIR155HG	COPS3																					CEP152	CPT1B	GATA2	CMTR1
				C11orf48	C7orf63	ZEB1	CCDC88C													MIR1200	COPS4																					CLINT1	CPXM1	GATA2	CMTR2
				ATL3	C8B	ESR1	CCDC92													MIR1322	COPS5																					CLINT1	CPZ	GATA2	CNBD2
				APOA1	C8orf31	GATA2	CCDC93													MIR4442	COPS6																					CLINT1	CR1L	TFAP2C	CNDP1
				ARSG	C8orf33	GATA2	CCDC96													MIR15A	COPS7A																					A4GALT	CRAT	AR	CNGA1
				BBS4	C8orf33	GATA2	CCL17													MIR15A	COPS7B																					ASIC4	CRAT	YBX1	CNGA4
				ANGPTL4	C8orf88	YBX1	CCL19													MIR320A	COQ10B																					BMS1P17	CRB1	TP73	CNGB3
				BNIPL	C9orf153	YBX1	CCL21													MIR301B	COQ5																					CLDN4	CRB1	FOXP3	CNIH1
				C1orf50	C9orf171	TP73	CCL23													MIR613	CORIN																					AHCYL1	CRB3	GATA2	CNKSR1
				AVPI1	C9orf37	YBX1	CCL25													MIR26B	CORO1C																					ACD	CRBN	SOX5	CNKSR3
				ACAP2	C9orf48	YBX1	CCL27													MIR185	CORO2B																					CLINT1	CRCP	SOX5	CNN1
				ANGPT2	C9orf62	YBX1	CCL28													MIR4489	CORO7																					BCL11A	CREB1	ZEB1	CNN3
				ACBD6	C9orf96	FOXP3	CCL3													MIR3173	COTL1																					CLIC5	CREB1	ZEB1	CNNM1
				ARMC6	CA10	FOXP3	CCL3L1													MIR320A	COX10																					ATPIF1	CREB3	ETS1	CNPY3
				ADRM1	CA12	FOXP3	CCL3L3													MIR205	COX11																					AURKAIP1	CREB3	GATA2	CNTD2
				C6orf100	CA2	FOXP3	CCL4													MIR320A	COX11																					B3GALT4	CREB3	FOXC1	CNTFR
				C11orf48	CA5BP1	YBX1	CCL4L1													MIR19A	COX15																					BET1	CREB3	SOX5	CNTN1
				AAR2	CABLES1	YBX1	CCL4L2													MIR23A	COX15																					BFSP2	CREB3	SOX10	CNTN3
				AKT1	CABP5	NR1I2	CCM2L													MIR1296	COX4I1																					BLOC1S3	CREB3	NFE2L1::MAFG	CNTN4
				AR	CACNA1C-AS4	MYB	CCNA1													MIR15A	COX4I1																					BPIFB1	CREB3	GATA2	CNTN5
				APEX1	CACNB1	FOXP3	CCNB3													MIR3192	COX5A																					C4orf46	CREB3	E2F4	CNTN6
				ADCYAP1	CACNG4	YBX1	CCNB3													MIR15A	COX5B																					C8orf56	CREB3	ETS1	CNTNAP1
				AKT1	CACNG4	SP1	CCND1													MIR1296	COX6B1																					CNOT2	CREB3	SOX10	CNTNAP2
				ADAM18	CACUL1	RANBP1	CCNF													MIR15B	COX6B1																					BLOC1S5-TXNDC5	CREB3L1	YBX1	COA1
				C9orf43	CACUL1	RFC2	CCNF													MIR1296	COX6C																					AKT2	CREB3L2	ETS1	COA4
				ABL2	CACYBP	MZF1	CCNJ													MIR1227	COX7A2L																					ATG13	CREB3L3	GATA2	COA5
				ANKUB1	CACYBP	NFIC	CCPG1													MIR217	CPAMD8																					CPNE1	CREB3L3	ETS1	COA6
				ANXA6	CACYBP	ETS1	CCR1													MIRLET7I	CPEB1																					CBL	CREB3L4	GATA2	COA6
				ARMCX6	CACYBP	FOXP3	CCR10													MIR27A	CPEB4																					AMDHD2	CREBBP	TFAP2A	COBL
				ACBD6	CADM2	FOXP3	CCR3													MIR1180	CPNE1																					C9orf156	CREBBP	NFATC2	COBLL1
				AKT1	CADM2	GATA1	CCR4													MIR4540	CPOX																					C9orf89	CREBBP	HLTF	COCH
				BVES	CADM2	NFE2L1::MAFG	CCR7													MIR19A	CPPED1																					ACD	CREBRF	ESR2	COG5
				C8B	CADM4	GATA2	CCR8													MIR301B	CPPED1																					ARHGAP4	CREBZF	GATA2	COG6
				ANK1	CALB2	FOXP3	CCR9													MIR320A	CPSF2																					CNOT2	CREBZF	FOXP3	COL11A2
				ARAF	CALCOCO1	FOXP3	CCRL2													MIR4473	CPSF3																					ARHGAP11B	CRELD1	ETS1	COL13A1
				AGR2	CALCOCO2	AR	CCSER1													MIR1244-1	CPSF3L																					CALCOCO2	CRELD1	PRRX1	COL14A1
				ATP13A2	CALCRL	FOXP3	CCSER1													MIR3120	CPSF3L																					ARHGAP12	CREM	TFAP2A	COL15A1
				ARL13B	CALD1	ETS1	CCZ1B													MIR3157	CPSF3L																					C7orf55-LUC7L2	CREM	ETS1	COL1A1
				AR	CALM2	ETS1	CD101													MIR3184	CPSF3L																					CDKN2A	CRIP1	ETS1	COL20A1
				C2orf44	CALM2	FOXP3	CD109													MIR4458HG	CPSF3L																					CEP63	CRIP3	AR	COL24A1
				AR	CALR3	GATA2	CD14													MIR4724	CPSF4																					CLINT1	CRIP3	YBX1	COL28A1
				ARRB2	CAMK1D	TFAP2C	CD14													MIR371B	CPSF6																					CLINT1	CRIPT	MAFG	COL4A2
				BICC1	CAMK2G	TP73	CD14													MIR4451	CPSF7																					CGNL1	CRISP3	ZEB1	COL4A5
				C8orf22	CAMKK1	YBX1	CD14													MIR637	CRADD																					CDK2AP2	CRISPLD1	MAFG	COL4A6
				AP2M1	CAMKK2	SP1	CD151													MIR20A	CRAMP1L																					ALKBH3	CRK	ARNT::AHR	COL5A2
				ATRX	CAMKK2	E2F4	CD163													MIR4775	CRCP																					APITD1-CORT	CRK	SOX10	COL6A3
				ATG16L1	CAP2	FOXP3	CD163L1													MIR26B	CREB1																					ASAP1-IT2	CRK	SPIB	COL6A3
				AKR1B15	CAPG	FOXP3	CD180													MIR19A	CREB5																					ASCL2	CRK	YY1	COL6A3
				ACTB	CAPN1	SP1	CD19													MIR29C	CREB5																					BECN1	CRK	GATA2	COL6A5
				AFAP1L1	CAPN10-AS1	YY1	CD200													MIR1237	CREBBP																					CLINT1	CRKL	NFE2L1	COL7A1
				AKT1	CAPN12	BRCA1	CD200R1													MIR19A	CREBL2																					CLINT1	CRLS1	GATA2	COL8A2
				ADPRHL1	CAPN2	YBX1	CD200R1													MIR494	CREBZF																					AKR1A1	CRNKL1	GATA1	COL9A1
				C16orf54	CAPN2	ETS1	CD200R1L													MIR1206	CREM																					AHNAK	CROCC	YBX1	COLEC10
				AGBL5	CAPN3	GATA2	CD209													MIR155HG	CREM																					CLINT1	CROCCP2	YBX1	COLEC11
				ALDH8A1	CAPN6	YBX1	CD226													MIR15A	CREM																					BCL2	CROT	YBX1	COMMD9
				BCAR3	CAPS	E2F4	CD244													MIR3912	CREM																					ADD3	CRTAP	MBD1	COPA
				C15orf57	CAPS	GATA2	CD244													MIR330	CRHR1																					ASPH	CRTAP	ETS1	COPB2
				BCS1L	CAPZA1	NFIC	CD247													MIR451A	CRIP2																					CETP	CRTC2	KLF4	COPS7A
				BTN2A2	CAPZA1	FOXP3	CD27													MIR17	CRIPT																					CDCA7L	CRTC3	FOXC1	COPZ1
				ADD3-AS1	CAPZA2	E2F4	CD274													MIR940	CRK																					CLINT1	CRY1	YBX1	COPZ1
				AZI2	CAPZA2	YBX1	CD276													MIR96	CRK																					APLP1	CRY2	FOXP3	COPZ2
				CABLES1	CAPZA2	E2F4	CD28													MIR15A	CRKL																					BCL2L13	CRY2	YBX1	COQ10A
				C3	CARD8	YBX1	CD300E													MIR378E	CRLF3																					CABP1	CRY2	ETS1	COQ4
				ARL6IP4	CARD9	GATA2	CD300LB													MIR301B	CRLS1																					COPS3	CRY2	ETS1	COQ6
				APLP2	CARF	GATA2	CD320													MIR20A	CROT																					COPS6	CRY2	GATA2	CORO7
				ARAF	CARF	YBX1	CD34													MIR330	CRY2																					C21orf90	CRYAB	YBX1	CORT
				ACTL6A	CARHSP1	E2F4	CD36													MIR3173	CRYZ																					C9orf89	CRYBA4	GATA2	COX14
				AP2B1	CARKD	FOXP3	CD38													MIR320A	CS																					ARL13B	CRYBB1	YBX1	COX16
				APPL1	CARKD	FOXA1	CD3EAP													MIR5088	CSAD																					CLINT1	CRYBB2P1	ETS1	COX19
				C4BPB	CARKD	FOXP3	CD3EAP													MIR155HG	CSE1L																					CASZ1	CRYGS	ETS1	COX20
				C5orf63	CARKD	ETS1	CD3G													MIR34A	CSF1R																					ALG13	CRYZ	ESR1	CP
				ACTG1	CARM1	BRCA1	CD4													MIR1471	CSF2RA																					CLINT1	CRYZ	GATA1	CP
				C6orf165	CARM1	RELA	CD40LG													MIRLET7A1	CSF2RB																					BCL2L13	CS	GATA2	CPA2
				C11orf48	CARS2	ETS1	CD44													MIR1295B	CSF3R																					BCL2L13	CSAG1	AR	CPA5
				C1orf141	CASC3	GATA2	CD44													MIR581	CSK																					ARPP21	CSDC2	YBX1	CPA6
				AARSD1	CASC5	ETS1	CD46													MIR1226	CSNK1A1																					ANKRD54	CSDE1	TP73	CPN1
				ANKRD20A12P	CASP2	ETS1	CD53													MIR581	CSNK1E																					ATG10	CSDE1	ZEB1	CPNE2
				BCLAF1	CASP2	YBX1	CD53													MIR374B	CSNK1G1																					CORT	CSDE1	ZEB1	CPNE4
				CALML5	CASP3	ESR1	CD58													MIR4442	CSNK1G2																					COX11	CSDE1	GATA2	CPPED1
				ALKBH3-AS1	CASP8	ETS1	CD58													MIR320A	CSNK1G3																					CRISPLD2	CSDE1	TAF15	CPSF1
				ATF2	CASP8	MYC	CD58													MIR30A	CSNK2A1																					CDC5L	CSE1L	ZEB1	CPSF2
				BCDIN3D-AS1	CASP8	TFAP2C	CD58													MIR3117	CSNK2A1																					ACD	CSF2RA	FOXC1	CPT1A
				BTBD1	CASP9	E2F4	CD68													MIR4645	CSNK2A1																					CABYR	CSF2RA	SOX5	CPT1A
				AP2S1	CASS4	ETS1	CD7													MIR4315-1	CSNK2A2																					ACOT6	CSF3R	YBX1	CPT1B
				AAGAB	CAST	TP73	CD70													MIR301A	CSNK2B																					ATG10	CSF3R	ETS1	CPT1C
				ALG13	CAST	MYC	CD79B													MIR27A	CSRNP1																					CHD1	CSF3R	GATA1	CPXM1
				ALKBH3-AS1	CAST	ETS1	CD84													MIR29C	CSRNP2																					CMTM1	CSF3R	YBX1	CRADD
				AQP10	CASZ1	ETS1	CD8A													MIR320A	CSRNP3																					COMMD6	CSF3R	MAFG	CRAT
				AQP12A	CASZ1	NFIC	CD96													MIR365B	CSRP1																					APBB1	CSGALNACT1	NFIC	CRAT
				C19orf83	CASZ1	AR	CD97													MIR1185-1	CSRP2BP																					BCL2L13	CSGALNACT2	AR	CREB3L1
				C1QTNF7	CASZ1	SP1	CD99													MIR1249	CSRP2BP																					CLINT1	CSH2	TFAP2A	CREB3L2
				C1orf86	CASZ1	PRDM14	CDA													MIR3198-2	CSRP2BP																					AKIRIN1	CSN1S1	E2F4	CREBRF
				C21orf91	CASZ1	NFIC	CDC14A													MIR433	CSRP2BP																					C9orf163	CSNK1D	ETS1	CREBRF
				C22orf23	CASZ1	TCF4	CDC14B													MIR4491	CSRP2BP																					C9orf41	CSNK1D	ZNF317	CREBZF
				C2CD2L	CASZ1	C20orf194	CDC20													MIR3120	CST9L																					C9orf85	CSNK1D	ARNT	CRELD1
				CASP6	CASZ1	SOX5	CDC42BPA													MIR22HG	CSTB																					CENPJ	CSNK1D	ZEB1	CRELD1
				APTX	CAV2	SPIB	CDC42BPA													MIR631	CSTF1																					B3GNTL1	CSNK1E	YY1	CREM
				BCL2L1	CBFB	TP73	CDC42EP3													MIR4682	CSTF2T																					C10orf11	CSNK1E	ZEB1	CRHR1
				ALKBH3-AS1	CBL	GATA1	CDC42EP4													MIR320A	CSTF3																					AGO3	CSNK1G3	ZEB1	CRIM1
				ALPK3	CBL	AR	CDC42EP5													MIR374A	CTAGE5																					CASP1	CSNK1G3	YBX1	CRIP3
				ANK2	CBL	NFIC	CDCA7													MIR3117	CTBP1																					CKLF	CSNK2A1	NFIC	CRISPLD1
				ARMC10	CBL	YBX1	CDCP1													MIR3188	CTBP2																					ABHD11	CSNK2B	TFAP2C	CRISPLD2
				CAT	CBR4	YBX1	CDCP2													MIR500B	CTBP2																					ANKZF1	CSNK2B	PRDM14	CRLF1
				BREA2	CBWD3	ESR1	CDH1													MIR155HG	CTC1																					ANXA2	CSPG4	YBX1	CRYBA2
				BFSP1	CBX2	E2F4	CDH11													MIR182	CTDSP1																					CALCOCO1	CSPG4	YBX1	CRYGN
				C11orf57	CBX2	BRCA1	CDH13													MIR182	CTDSP2																					CHD3	CSPG4	GATA2	CRYGS
				CARKD	CBX2	AR	CDH16													MIR125B2	CTH																					BCL2L13	CSPP1	PRDM14	CRYM-AS1
				ADPRTL4	CBX4	GATA2	CDH18													MIR551A	CTIF																					BCL2L13	CSRNP2	GATA2	CRYZL1
				CASS4	CBX5	AR	CDH23													MIR301B	CTNNAL1																					CLDN23	CST2	GATA2	CSAD
				ADO	CBX6	NR1I2	CDH23													MIR1226	CTNNB1																					ACSF3	CST6	SOX5	CSDC2
				ANKRD65	CBX8	YBX1	CDH23													MIR25	CTNNBIP1																					CCDC106	CSTA	NFIC	CSF1
				ARHGAP4	CBX8	YBX1	CDH24													MIR330	CTNS																					CASP1	CSTF1	ZEB1	CSF1R
				ALOX5AP	CC2D2A	AR	CDH26													MIR4470	CTR9																					CNOT3	CSTF1	ZEB1	CSF2
				ARMS2	CC2D2A	ETS1	CDH26													MIR106B	CTSA																					ABCA12	CSTF3	GATA1	CSF3R
				ATP9A	CC2D2A	FOXA1	CDH26													MIR421	CTSC																					CLINT1	CSTF3	GATA2	CSF3R
				B3GALNT1	CC2D2A	GATA2	CDH26													MIR148B	CTSZ																					CLTB	CSTL1	YBX1	CSH2
				B3GNT6	CC2D2A	GATA3	CDH26													MIR182	CTTN																					CLTB	CT45A4	ARNT	CSK
				B3GNTL1	CC2D2A	YBX1	CDH26													MIR3615	CTTN																					CBX3	CT45A5	MAFG	CSMD1
				B4GALNT2	CC2D2A	E2F4	CDH3													MIR25	CTTNBP2																					CLINT1	CT45A5	PRDM14	CSN1S1
				B4GALNT3	CC2D2A	ESR1	CDH4													MIR506	CTXN1																					CLTB	CT45A6	SOX5	CSN2
				B4GALT3	CC2D2A	YBX1	CDH5													MIR133B	CTXN2																					CDK13	CT47A12	SPIB	CSNK1G2
				BAGE	CC2D2A	FOXP3	CDHR1													MIR4451	CUEDC2																					CNOT2	CT47A8	ETS1	CSNK2A3
				BAGE2	CC2D2A	GATA2	CDHR1													MIR4436A	CUL1																					CLTB	CT47B1	YBX1	CSPG5
				BAI3	CC2D2A	AR	CDHR5													MIR563	CUL2																					CLINT1	CT49	YBX1	CSRP3
				BAIAP2	CC2D2A	GATA2	CDIP1													MIR144	CUL3																					CAPN2	CT55	MYC	CST5
				BOLA3	CC2D2A	E2F4	CDK11A													MIR494	CUL3																					CDK2AP2	CTAG1A	TFAP2C	CST6
				BSG	CC2D2A	ESR1	CDK11B													MIR320A	CUL4A																					BAIAP2	CTAGE1	TFAP2C	CST9
				BTLA	CC2D2A	MYC	CDK11B													MIR4442	CUL4B																					CLINT1	CTAGE15	APTX	CSTF2
				C10orf105	CC2D2A	AR	CDK15													MIR19A	CUL5																					CRELD2	CTAGE5	YBX1	CSTL1
				C12orf73	CC2D2A	PRDM14	CDK15													MIR4638	CUL7																					CLCN2	CTAGE9	PRDM14	CTAG1B
				C12orf74	CC2D2A	GATA2	CDK3													MIR4638	CUL9																					C6orf120	CTBP1	GATA2	CTAGE11P
				C14orf1	CC2D2A	AR	CDK5RAP1													MIR943	CUTA																					CLINT1	CTBP1-AS2	E2F4	CTAGE15
				C19orf59	CC2D2A	GATA2	CDK5RAP1													MIR320A	CUTC																					ARL4D	CTC1	FOXP3	CTAGE9
				C1orf159	CC2D2A	GATA2	CDK5RAP3													MIR223	CUX1																					AEBP2	CTCF	NFE2L1	CTBP1
				C22orf23	CC2D2A	GATA2	CDKL1													MIR4500	CUX1																					ALG1L2	CTCFL	NFIC	CTBP1
				C9orf85	CC2D2A	FOXP3	CDKL2													MIR205	CUX2																					ANAPC4	CTCFL	E2F4	CTBP1-AS2
				C9orf9	CC2D2A	E2F4	CDKL4													MIR1343	CWC25																					ANKIB1	CTCFL	KLF4	CTBP2
				C10orf54	CCAR2	E2F4	CDKL5													MIR182	CXADR																					ANKRD55	CTCFL	SPIB	CTBP2
				C6orf165	CCAR2	AR	CDKN2B													MIR25	CXADR																					ARHGAP33	CTCFL	ARNT	CTDSP1
				C9	CCAR2	SP1	CDKN2B													MIR15B	CXCL10																					ASB8	CTCFL	ARNT::AHR	CTDSP1
				ALAESM	CCDC101	GATA2	CDNF													MIR449A	CXCL16																					C11orf45	CTCFL	ETS1	CTDSP1
				CALCOCO2	CCDC108	FOXP3	CDO1													MIR1296	CXXC1																					CCNG1	CTCFL	GATA2	CTDSP1
				CALML5	CCDC108	YBX1	CDR1													MIR107	CXorf40B																					COLEC11	CTCFL	ZNF354C	CTDSP1
				ALOXE3	CCDC115	FOXP3	CDRT1													MIR155HG	CXorf56																					BOD1L1	CTDP1	TFAP2A	CTDSP2
				ATP8B1	CCDC12	NFIC	CDS1													MIR190A	CYB561D1																					CLINT1	CTDP1	TFAP2A	CTDSPL
				CBX4	CCDC12	PRDM14	CDX4													MIR93	CYB561D1																					ATP2B3	CTDSP1	UTRN	CTGF
				APPL1	CCDC124	ZEB1	CDYL													MIR671	CYB5A																					CGNL1	CTDSP1	ESR2	CTIF
				ARID4A	CCDC132	ZEB1	CDYL2													MIR182	CYB5B																					CENPJ	CTDSPL2	SPIB	CTSC
				CAPG	CCDC132	USF2	CEACAM1													MIR148A	CYB5R4																					BABAM1	CTF1	SP1	CTSD
				ALB	CCDC135	E2F4	CEACAM20													MIR4685	CYBA																					CLTB	CTHRC1	BRCA1	CTSF
				AR	CCDC136	FOXP3	CEACAM21													MIR17	CYBB																					CCNC	CTNNA2	GATA2	CTSH
				ARRB1	CCDC136	ESR1	CEACAM3													MIR429	CYBRD1																					BOD1L1	CTNNA3	AR	CTSW
				C1orf35	CCDC136	CEBPB	CEBPB													MIR4784	CYC1																					COX6A1	CTNNA3	ZEB1	CTTNBP2
				CCDC116	CCDC144B	ETS1	CEBPE													MIR4737	CYCS																					C6orf222	CTNNB1	TFAP2A	CTTNBP2NL
				ABHD5	CCDC149	ETS1	CECR1													MIR30C2	CYFIP2																					CALCR	CTNNB1	GATA2	CTU1
				BCAS3	CCDC149	ETS1	CECR5-AS1													MIR320A	CYFIP2																					CDK2AP1	CTNNB1	AR	CTXN3
				BUB1B	CCDC149	NFIC	CECR6													MIR190B	CYP2C8																					ATF2	CTNND2	CDC5L	CUL4B
				ARHGAP15	CCDC15	NR5A2	CEL													MIR301B	CYP2U1																					CLINT1	CTNS	ETS1	CUX2
				BAX	CCDC157	FOXP3	CELA1													MIR4728	CYP3A5																					ATG16L1	CTPS2	YBX1	CUZD1
				CAMKK2	CCDC163P	YBX1	CELA1													MIR758	CYP7B1																					ANKFY1	CTR9	GATA2	CWF19L2
				ARAF	CCDC166	AR	CELA2A													MIR599	CYSLTR2																					CASP1	CTRB1	SPIB	CX3CL1
				ATPAF1	CCDC170	GATA2	CELA3B													MIR3940	CYTH1																					CLINT1	CTRB2	ETS1	CX3CR1
				CC2D2A	CCDC171	GATA2	CELF5													MIR3684	CYTH2																					CLCN2	CTRC	ETS1	CXADRP2
				APTX	CCDC177	ZEB1	CELSR1													MIR29C	CYTH3																					CALCOCO2	CTSA	ZEB1	CXCL14
				BLOC1S1	CCDC180	FOXA1	CELSR2													MIR4287	D2HGDH																					CST6	CTSB	YBX1	CXCL17
				BMP1	CCDC183	GATA2	CENPBD1													MIR320A	DAAM1																					CLTB	CTSF	GATA2	CXCL9
				AKT1	CCDC40	E2F4	CENPI													MIR613	DACH1																					CLTB	CTSG	ETS1	CXCR3
				CACNG8	CCDC41	SP3	CENPW													MIR1226	DACT1																					CASP1	CTSH	FOXP3	CXCR4
				AKT1	CCDC42	AR	CEP112													MIR32	DAG1																					ARX	CTSK	ETS1	CXCR5
				CCDC144A	CCDC59	TFAP2C	CEP170B													MIR3714	DAP3																					BLOC1S2	CTSK	YBX1	CXCR6
				CARKD	CCDC67	HIF1A	CEP250													MIR301B	DARS																					CASP1	CTSK	FOXP3	CXXC4
				AKR1D1	CCDC68	AR	CEP41													MIR320A	DARS2																					BAIAP2	CTSO	TFAP2A	CXXC5
				ALDH1L2	CCDC69	YBX1	CEP41													MIR378E	DAXX																					AGPS	CTSV	YBX1	CXorf22
				CCDC15	CCDC74A	ETS1	CEP78													MIR320A	DAZAP1																					ANO10	CTSV	FOXC1	CXorf23
				CC2D2A	CCDC79	E2F4	CEP89													MIR586	DAZAP2																					ACO1	CTTN	GATA2	CYB561A3
				ANK2	CCDC87	ESR1	CERCAM													MIR96	DAZAP2																					CCT7	CTTNBP2NL	YBX1	CYB5R2
				AKR1D1	CCDC88A	GATA1	CERKL													MIR3157	DBF4B																					ATG13	CTU1	BRCA1	CYFIP2
				APBB1	CCDC88A	GATA2	CERS1													MIR1908	DBI																					CCDC41-AS1	CUEDC1	E2F4	CYHR1
				AQP7P3	CCDC88C	NLRP1	CERS3													MIR4751	DBN1																					ATPAF1	CUEDC2	ETS1	CYHR1
				ARHGAP8	CCDC9	E2F4	CERS5													MIR645	DBN1																					ARL6IP4	CUL2	YBX1	CYP11B1
				ARHGEF1	CCL1	ETS1	CES2													MIR4703	DBNL																					ACOT2	CUL3	SOX10	CYP19A1
				ARHGAP39	CCL14	FOXP3	CES3													MIR320A	DBR1																					ACPT	CUL3	YBX1	CYP1A2
				CABYR	CCL14	E2F4	CES5A													MIR29A	DBT																					CLINT1	CUL4A	NR2C2	CYP21A2
				BLACE	CCL21	YBX1	CES5A													MIR378E	DBT																					C19orf12	CUL4B	MAFG	CYP24A1
				ARID4B	CCL25	E2F4	CETN3													MIR15A	DCAF10																					CCPG1	CUL4B	PRDM14	CYP26C1
				ARL6IP4	CCL28	YBX1	CFC1													MIR378E	DCAF12																					CHST12	CUL5	HIF1A	CYP27B1
				AMPD2	CCNA2	GATA2	CFI													MIR320A	DCAF13																					CSTA	CUL5	E2F4	CYP2A7
				AP4S1	CCNA2	FOXP3	CFL1P1													MIR4500	DCAF15																					CTXN1	CUL5	ESR1	CYP2B6
				C1QBP	CCNB2	APITD1	CFLAR													MIR223	DCAF16																					CD8A	CUTA	GATA2	CYP2B7P
				C1QTNF4	CCNB2	FOXP3	CFLAR													MIR27A	DCAF17																					CRAT	CUTA	NR1I3	CYP2C19
				C15orf48	CCNC	TP73	CFP													MIR15A	DCAF5																					BUB1	CUX1	HNF4A	CYP2C9
				C9orf169	CCNC	YBX1	CGB2													MIR29C	DCAF7																					CALCOCO2	CUX1	YBX1	CYP2D6
				CALCOCO2	CCNC	YBX1	CGB8													MIR505	DCAF7																					CDS1	CUX1	HNF4A	CYP3A4
				ARPP21	CCND2	ETS1	CGNL1													MIR223	DCAF8																					CDH5	CUX2	SP3	CYP3A5
				ARV1	CCND2	ETS1	CHAC2													MIR33B	DCAF8																					CEP152	CUZD1	TFAP2C	CYP3A7
				C9orf96	CCNDBP1	FOXP3	CHAC2													MIR4500	DCAF8																					CLTA	CXCL10	ETS1	CYP7B1
				CACNA1H	CCNDBP1	TFDP1	CHAF1B													MIR98	DCK																					CLINT1	CXCL12	TFAP2C	CYS1
				ATP2B2	CCNJ	FOXP3	CHCHD5													MIR214	DCLK1																					BCR	CXCL16	YBX1	CYSLTR1
				ACTG1	CCNT1	HIF1A	CHCHD6													MIR320A	DCP1A																					CENPJ	CXCL16	SOX5	DAB2
				C10orf131	CCP110	CREB1	CHD5													MIR494	DCP1B																					ASAP2	CXCL17	SOX5	DAB2IP
				CCDC40	CCP110	BTRC	CHD6													MIR494	DCP2																					CEP104	CXCL9	SOX5	DACH1
				ANKRD16	CCR10	NFIC	CHD6													MIR4324	DCPS																					CLTA	CXCR1	E2F4	DACT2
				C22orf23	CCR10	NFIC	CHD9													MIR3919	DCTN1																					CLTA	CXCR2	YBX1	DAO
				BRWD1-IT2	CCR5	AR	CHI3L1													MIR3919	DCTN2																					CLTA	CXCR2P1	ETS1	DAPK3
				BANCR	CCSER2	YBX1	CHI3L2													MIR320A	DCTN6																					CLTA	CXXC4	H2AFV	DARS2
				BABAM1	CCT6P1	YBX1	CHIA													MIR301A	DCTPP1																					ARHGAP4	CXorf23	YBX1	DAW1
				BPTF	CCT7	ETS1	CHID1													MIR182	DCUN1D1																					BCL2	CXorf36	ZEB1	DBN1
				ATF2	CCT8	GATA2	CHID1													MIR4500	DCUN1D2																					CDH13	CXorf40A	YBX1	DBP
				ASTE1	CD14	GATA2	CHIT1													MIR30E	DCUN1D3																					CACNB3	CXorf64	FOXP3	DCAF11
				C15orf61	CD14	NFIC	CHKA													MIR197	DCUN1D4																					CLINT1	CYB561A3	CUL3	DCAF6
				CATSPER2P1	CD14	SP1	CHL1													MIR27A	DCUN1D5																					ADD1	CYBRD1	ZNF638	DCAF6
				CD14	CD163L1	AR	CHMP1B													MIR19A	DDA1																					CALCOCO1	CYBRD1	ZBTB20	DCAF7
				ALKBH3-AS1	CD164	YBX1	CHMP2A													MIR3179-2	DDAH2																					ARL17A	CYFIP1	ZNF207	DCAF7
				ALPP	CD200R1	AR	CHMP5													MIR15B	DDB1																					AHI1	CYFIP2	FOXP3	DCAF8
				ABCG4	CD22	ETS1	CHMP5													MIR3180-1	DDB2																					CCSER2	CYHR1	REV3L	DCAF8
				APEX1	CD22	NKX3-2	CHMP5													MIR425	DDC																					CRYZL1	CYLC2	YBX1	DCAF8L1
				ARHGEF15	CD22	SOX5	CHN1													MIR106B	DDHD1																					CBX3	CYP11A1	ETS1	DCAKD
				C1orf109	CD22	TP63	CHN1													MIR32	DDHD2																					CLINT1	CYP21A2	SOX5	DCC
				ANP32A	CD244	ARID3A	CHN2													MIR4426	DDHD2																					CLINT1	CYP26C1	E2F4	DCDC1
				AAAS	CD247	ZEB1	CHN2													MIR330	DDI2																					ATG13	CYP27A1	ZEB1	DCDC2
				ABCA13	CD247	ETS1	CHRD													MIR96	DDIT3																					AHCTF1	CYP27B1	AR	DCLK1
				ACTG1	CD247	GATA3	CHRD													MIR581	DDO																					ATG13	CYP2C19	YBX1	DCLK1
				ACTR3B	CD247	ZEB1	CHRDL2													MIR1296	DDOST																					ATG16L1	CYP2C8	FOXP3	DCN
				ACVR2B-AS1	CD247	GATA2	CHRM4													MIR612	DDOST																					CASP8	CYP2D7P	GATA2	DCN
				ADAM2	CD247	AR	CHRNA1													MIR346	DDR1																					CLINT1	CYP2E1	FOXP3	DCST1
				ADAM9	CD247	ETS1	CHRNA1													MIR4511	DDRGK1																					CLINT1	CYP2R1	GATA2	DCSTAMP
				ADAMDEC1	CD247	ETS1	CHRNA2													MIR320A	DDT																					CLINT1	CYP3A4	GATA1	DCTD
				ADAMTS1	CD247	FOXP3	CHRNA6													MIR1227	DDX1																					BAP1	CYP3A5	GATA2	DCTD
				ADAMTS17	CD247	TP73	CHRNA6													MIR320A	DDX10																					CASP10	CYP3A5	GATA2	DCTPP1
				ARHGAP23	CD247	GATA1	CHRNA9													MIR1296	DDX17																					CLINT1	CYP3A5	ETS1	DCUN1D5
				BRK1	CD247	MYC	CHRNB1													MIR144	DDX18																					CLINT1	CYP4B1	NFATC2	DDAH1
				C15orf39	CD247	GATA2	CHRNB3													MIR130B	DDX19A																					ARHGEF16	CYP4F11	YBX1	DDC
				CCDC8	CD247	GATA2	CHRNB4													MIR4703	DDX19B																					ARID1B	CYP4F11	FOXP3	DDOST
				ALKBH3-AS1	CD28	PRDM14	CHRND													MIR98	DDX19B																					BAX	CYP4F3	ETS1	DDR1
				ANKFN1	CD28	GATA3	CHRNE													MIR550A1	DDX20																					CASZ1	CYS1	TP63	DDR1
				ABI3	CD2BP2	AR	CHRNG													MIR24-1	DDX21																					CXXC1	CYS1	YBX1	DDX1
				ACP2	CD2BP2	TP73	CHST12													MIR4505	DDX24																					AQP8	CYTH1	NCAPD2	DDX11
				AMOTL2	CD2BP2	FOXA1	CHST15													MIR4655	DDX24																					CIB1	D2HGDH	SMARCC1	DDX11
				ATG10	CD300A	GATA3	CHST15													MIR4703	DDX39A																					ATF2	DAAM1	GATA3	DDX11L2
				CC2D2A	CD320	HIF1A	CHST15													MIR3677	DDX39B																					CDC5L	DAAM1	PATZ1	DDX12P
				ADNP2	CD34	YBX1	CHST15													MIR301B	DDX3X																					CCDC104	DAAM2	DDX19A	DDX19B
				ADNP2	CD36	TFAP2C	CHST3													MIR320A	DDX42																					BAZ1A	DAB2	GABPA	DDX19B
				ARHGEF25	CD37	YBX1	CHST5													MIR301B	DDX46																					BNC2	DAB2	YY1	DDX19B
				ATRN	CD3G	GATA1	CHST6													MIR15A	DDX47																					CRTC1	DAB2	NFIC	DDX26B
				AGO3	CD4	ARID3A	CHST7													MIR602	DDX5																					CLINT1	DAB2IP	WDR74	DDX28
				C22orf43	CD44	ETS1	CHST7													MIR320A	DDX52																					AAMP	DACH1	SFPQ	DDX39A
				CCDC122	CD44	YBX1	CHST8													MIR15A	DDX54																					BAX	DACT3-AS1	SRSF3	DDX39A
				CC2D2A	CD53	PRDM14	CHST9													MIR190B	DDX55																					ALG9	DAG1	YBX1	DDX4
				ATL3	CD58	YBX1	CHSY3													MIR429	DDX55																					ALS2	DAG1	RANBP1	DDX41
				CCDC85B	CD5L	ARID3A	CIB2													MIR3909	DDX6																					ATG4A	DAG1	RNASEH1	DDX51
				CCDC78	CD63	YBX1	CILP													MIR494	DDX6																					CLINT1	DAGLB	YBX1	DDX53
				CABYR	CD7	IPO4	CIRH1A													MIR491	DEAF1																					CLINT1	DANCR	TMTC4	DDX59
				ABI1	CD72	AR	CITED2													MIR93	DEDD																					ANKFY1	DAP3	FOXP3	DDX60L
				ABI1	CD74	ETS1	CITED2													MIR15A	DEF8																					CLINT1	DAPK1	YBX1	DEFB1
				ARHGAP25	CD74	YY1	CITED2													MIR29C	DEF8																					CNTNAP1	DAPL1	YBX1	DEFB119
				ARHGAP8	CD74	ZEB1	CITED2													MIR184	DEFB132																					ALDH3A2	DARS	TP73	DEFB129
				ARHGEF5	CD74	SF3A2	CIZ1													MIR301B	DEGS1																					ALKBH1	DARS	E2F4	DEFB4A
				CASS4	CD74	UBTF	CIZ1													MIR301A	DENND1A																					ANGPTL6	DARS	ETS1	DEGS2
				ACTN1	CD79B	E2F4	CKAP4													MIR29C	DENND1B																					ATAD5	DARS	YBX1	DENND1C
				C1orf141	CD97	ETS1	CKLF													MIR1281	DENND4A																					ATF5	DARS	YBX1	DENND2A
				C1orf204	CD97	GATA2	CKLF													MIR148B	DENND4C																					AHCYL1	DAXX	ETS1	DENND2D
				C9orf96	CDC123	PRDM14	CKMT2													MIR20A	DENND5B																					C11orf68	DAXX	ETS1	DENND6A
				AKT1S1	CDC16	ETS1	CLASRP													MIR4765	DENND6B																					CHD1	DAXX	TFAP2A	DERL1
				BCAR1	CDC20	GATA2	CLASRP													MIR182	DENR																					COPS5	DAZAP1	AR	DES
				ABHD16A	CDC25A	FOXP3	CLCA2													MIR215	DEPDC7																					ANKRD9	DAZAP2	YBX1	DESI2
				ANXA5	CDC25A	GATA2	CLCA2													MIR1284	DEPTOR																					BLOC1S2	DAZAP2	ETS1	DFFA
				ABLIM2	CDC25B	YBX1	CLCA2													MIR301B	DERA																					BTBD1	DAZAP2	HLTF	DFNB31
				ARHGEF26-AS1	CDC25B	E2F4	CLCA3P													MIR182	DERL1																					CD19	DAZAP2	SPIB	DFNB31
				ATP6V1G3	CDC25B	GATA2	CLCC1													MIR4724	DERL1																					CDHR5	DAZAP2	GATA2	DFNB59
				CCDC108	CDC25B	SPIB	CLCC1													MIR96	DERL2																					CLDN16	DAZAP2	NFIC	DGAT2
				C16orf28	CDC25C	ZEB1	CLCC1													MIR5006	DFFA																					CLINT1	DAZAP2	KLF4	DGCR2
				ALDH8A1	CDC27	ZNF354C	CLCC1													MIR7-1	DFFB																					ARAP1	DBF4B	FOXP3	DGKA
				ALKBH3-AS1	CDC27	NFIC	CLCF1													MIR182	DGCR2																					ARIH2OS	DBF4B	GATA2	DGKA
				CACYBP	CDC27	YBX1	CLCN1													MIR16-1	DGCR6L																					BIN3-IT1	DBF4B	BRCA1	DGKB
				CCDC40	CDC34	MZF1	CLCN5													MIR5094	DGCR8																					ACD	DBI	GATA2	DGKB
				C3orf67	CDC42	YBX1	CLCNKB													MIR19A	DGKE																					ACTR2	DBI	YBX1	DGKK
				AGTRAP	CDC42BPA	NFIC	CLDN1													MIR30D	DGKZ																					ARRB1	DBI	FOXC1	DHCR24
				AHCTF1P1	CDC42BPA	ZEB1	CLDN1													MIR142	DHCR7																					CGREF1	DBI	YBX1	DHDH
				ARPC2	CDC42BPA	E2F4	CLDN10													MIR186	DHODH																					CHRND	DBI	MAFG	DHH
				CAMLG	CDC42BPA	GATA2	CLDN10													MIR3120	DHRS1																					CHST6	DBI	GATA1	DHRS3
				BATF3	CDC42SE2	USF1	CLDN11													MIR429	DHRS1																					CYGB	DBI	AR	DHRSX
				ARHGAP5	CDC45	GATA2	CLDN15													MIR147A	DHRS2																					DALRD3	DBI	AR	DHX16
				ATXN1	CDC45	FOXP3	CLDN16													MIR107	DHRS4L2																					ATG9A	DBIL5P	ETS1	DHX16
				BCL10	CDC5L	PRDM14	CLDN19													MIR484	DHRS7B																					ATG7	DBIL5P2	FOXK2	DHX35
				CC2D2A	CDC5L	AR	CLDN20													MIR15A	DHTKD1																					AGAP7	DBN1	MYCN	DHX40
				CBWD6	CDC7	ZEB1	CLDN23													MIR3146	DHX30																					ANKFY1	DBN1	NFE2L1	DHX40
				CBX5	CDC7	GATA2	CLDN3													MIR15A	DHX36																					BCL2L11	DBN1	ARNT	DHX57
				CCDC150	CDC7	GATA2	CLDN4													MIR30B	DHX40																					CCDC81	DBN1	CUL4B	DHX9
				CALM2	CDCA2	GATA3	CLDN5													MIR1296	DHX57																					CP	DBN1	RBM14	DHX9
				CC2D2A	CDCA4	YBX1	CLDN7													MIR371B	DHX9																					ARL2	DBNDD1	SYNCRIP	DHX9
				ADAMTSL3	CDCP2	GATA2	CLDN9													MIR29A	DIABLO																					ARFGAP1	DBNDD2	ETS1	DICER1-AS1
				CADPS	CDH13	E2F4	CLEC18A													MIR29C	DIABLO																					ARAP2	DBNL	ETS1	DIO3OS
				AGO3	CDH16	FOXP3	CLEC18B													MIR612	DIABLO																					ARMCX6	DBNL	NR4A2	DIRAS1
				C13orf45	CDH2	ETS1	CLEC18C													MIR15B	DIAPH1																					ATG7	DBNL	SOX5	DIRAS2
				BMP1	CDH23	FOXP3	CLEC1A													MIR1233-1	DIAPH2																					ATP5SL	DBNL	AR	DIRC1
				AICDA	CDH8	GATA2	CLEC3B													MIR1179	DIDO1																					CCDC177	DBNL	TTC13	DISC1
				AK8	CDH8	GATA2	CLEC4A													MIR1200	DIDO1																					CSAD	DBNL	USH1G	DISC1
				AKR7A3	CDHR2	GATA2	CLEC4M													MIR554	DIDO1																					CLINT1	DBR1	AR	DISC2
				ATG16L1	CDK10	YBX1	CLEC4M													MIR1227	DIEXF																					ATG4A	DCAF11	AR	DISP1
				AGBL5	CDK11A	TFAP2C	CLEC7A													MIR301B	DIP2A																					CDK11A	DCAF11	ZEB1	DIXDC1
				C14orf2	CDK11A	FOXP3	CLECL1													MIR30B	DIP2B																					BID	DCAF12L1	GATA2	DLC1
				CALN1	CDK11A	DHX8	CLIC1													MIR494	DIRAS2																					CLINT1	DCAF13	SPI1	DLC1
				CAMK2B	CDK11A	YBX1	CLIC5													MIR1278	DIS3L																					BCL2	DCAF13P3	SPIB	DLC1
				ANGPTL3	CDK13	GATA2	CLIP2													MIR1248	DISC1																					BCL2L13	DCAF15	ETS1	DLD
				ATP1B2	CDK15	ETS1	CLIP4													MIR200B	DIXDC1																					BCL2L13	DCAF6	SP1	DLEC1
				C1orf43	CDK15	FOXP3	CLIP4													MIR301B	DKC1																					CITED1	DCAKD	FOXP3	DLEU1
				C7orf49	CDK15	FOXP3	CLK1													MIR182	DLAT																					ACOT4	DCBLD2	SOX5	DLG1
				CCDC17	CDK15	E2F4	CLK4													MIR1914	DLC1																					CD44	DCDC5	MYB	DLG2
				A2M	CDK16	ETS1	CLLU1													MIR93	DLC1																					BCL2L13	DCHS2	SOX10	DLG2
				C3orf22	CDK16	FOXP3	CLLU1OS													MIR613	DLG1																					CLINT1	DCHS2	HLTF	DLG3
				CACNB1	CDK16	PRDM14	CLMP													MIR26B	DLG4																					C18orf42	DCLK1	FOXC1	DLG5
				CCDC166	CDK16	ETS1	CLN5													MIR96	DLGAP2																					CHSY3	DCLK1	SP1	DLGAP4
				ASMTL-AS1	CDK17	E2F4	CLN8													MIR4422	DLGAP5																					BCL2L13	DCLK3	ARNT	DLL4
				ATF2	CDK17	GATA2	CLNK													MIR15B	DLST																					BCL2L13	DCLRE1C	ELK4	DLST
				ADNP	CDK18	MYC	CLP1													MIR4737	DLST																					CLINT1	DCP1A	FOXC1	DLST
				ARRB2	CDK18	GATA2	CLPTM1													MIR3202-1	DMC1																					CRAT	DCPS	GABPA	DLST
				AFG3L2	CDK2	AR	CLRN3													MIR4290	DMC1																					CUL4B	DCSTAMP	GATA2	DLX1
				CDADC1	CDK2	GATA2	CLSTN1													MIR4424	DMC1																					CDK8	DCT	ZEB1	DLX3
				CDC37	CDK2	SP1	CLSTN2													MIR4751	DMC1																					AKT2	DCTD	SUZ12	DLX5
				C3orf20	CDK2AP1	BRCA1	CLTC													MIR423	DMWD																					BOLA1	DCTN1	ZEB1	DLX6
				ANKRD34B	CDK3	YBX1	CLU													MIR26B	DMXL1																					C3orf33	DCTN1	KLF4	DMD
				C14orf183	CDK3	GATA2	CLUH													MIR30E	DMXL2																					CALCR	DCTN1	MZF1	DMD
				C14orf37	CDK3	GATA2	CLUHP3													MIR320A	DNA2																					CD79B	DCTN1	STAT3	DMD
				C14orf39	CDK3	E2F4	CLUL1													MIR215	DNAH5																					CSNK2A3	DCTN1	YY1	DMD
				CA14	CDK4	GATA2	CMAHP													MIR15A	DNAJA2																					CTSS	DCTN1	GATA2	DMP1
				ANGPTL3	CDK5	YBX1	CMC1													MIRLET7F1	DNAJA3																					DAP3	DCTN1	GATA2	DMPK
				ANO10	CDK5	FOXP3	CMC2													MIR96	DNAJB11																					CLCN2	DCTN2	KLF4	DMRT1
				ARHGAP8	CDK5	SP1	CMIP													MIR4534	DNAJB12																					ATG10	DCTN3	ETS1	DMRT3
				C14orf183	CDK5	YBX1	CMTM2													MIR107	DNAJB14																					ATAD2	DCTN4	ZEB1	DMRTA2
				CABYR	CDK5RAP1	ETS1	CMTM3													MIR29A	DNAJB2																					ATG2A	DCTN4	YBX1	DMRTC1
				BCR	CDK5RAP3	ARNT	CMTM4													MIR301B	DNAJB4																					CLN3	DCTN4	ETS1	DMTN
				C9orf139	CDK5RAP3	ETS1	CMTM6													MIR346	DNAJB4																					CLINT1	DCTN5	GATA2	DMXL1
				CCL22	CDK5RAP3	GATA2	CMTR1													MIR941-2	DNAJB6																					BCL2L13	DCTPP1	ZEB1	DMXL2
				AADAC	CDKN1A	ETS1	CMTR2													MIR25	DNAJB9																					BEST3	DCUN1D2	ETS1	DNAAF3
				ACOT6	CDKN1A	HIF1A	CNBD1													MIR320A	DNAJC10																					CHAF1A	DCUN1D4	YBX1	DNAH10
				C14orf39	CDKN1A	FOXP3	CNBD2													MIR4707	DNAJC11																					CDC5L	DDAH1	E2F4	DNAH12
				BEND3P3	CDKN1B	TFAP2C	CNDP1													MIR496	DNAJC12																					BANK1	DDB1	GATA2	DNAH17
				CCDC64B	CDKN1B	GATA2	CNDP2													MIR30B	DNAJC13																					CLASP2	DDB1	YBX1	DNAH2
				C6orf1	CDKN1C	AR	CNGA1													MIR153-2	DNAJC15																					COMT	DDB1	GATA2	DNAH3
				AZI2	CDKN2A	TP73	CNGB1													MIR4295	DNAJC16																					ABHD16B	DDC	YBX1	DNAH8
				ATG16L1	CDKN2B	TP73	CNGB3													MIR301B	DNAJC21																					ANG	DDC	ESR2	DNAH9
				CALCOCO2	CDNF	ETS1	CNIH1													MIR107	DNAJC3																					BCL2L13	DDC	GATA1	DNAI2
				ABL1	CDON	ETS1	CNIH2													MIR1279	DNAJC7																					CASZ1	DDIT3	GATA2	DNAJB13
				CDC20	CDRT1	NFE2L1	CNIH2													MIR147A	DNAJC9																					BCL2L13	DDIT4	TFAP2A	DNAJB5
				CASZ1	CDRT15P1	KLF4	CNKSR3													MIR374A	DNM1L																					CEP63	DDN	TFAP2C	DNAJC17
				CDH13	CDRT15P1	SOX5	CNN1													MIR298	DNM2																					BCCIP	DDO	YBX1	DNAJC22
				ATXN7L3B	CDT1	E2F4	CNN2													MIR301B	DNM3																					ANXA2	DDR1	FOXC1	DNAJC5B
				AZU1	CDT1	ARNT	CNN3													MIR3117	DNMT1																					BCL2L13	DDR2	TFAP2A	DNAJC6
				BAG2	CDT1	ZEB1	CNN3													MIR1322	DNMT3B																					CYFIP1	DDRGK1	USF1	DNAJC6
				BCAM	CDT1	NFIC	CNNM1													MIR4310	DNMT3B																					BCL2L13	DDT	GATA2	DNALI1
				C1orf64	CDT1	YY1	CNNM1													MIR4469	DNMT3B																					ALB	DDX11L2	NPAS4	DNASE1
				C7orf61	CDT1	ZNF354C	CNNM1													MIR378C	DNMT3L																					BAG4	DDX11L9	YBX1	DNASE1L3
				CCDC124	CDT1	NFIC	CNNM2													MIR4703	DNPH1																					AQP10	DDX19B	GATA2	DNER
				CCDC108	CDYL	YBX1	CNNM4													MIR553	DNTTIP1																					ASTN2	DDX19B	NFIC	DNM1
				BMI1	CEACAM1	LARP4	CNOT4													MIR301B	DOCK11																					ATP13A2	DDX19B	ETS1	DNM1P35
				CDK9	CEACAM3	NFIC	CNOT4													MIR3117	DOCK2																					BCL2L13	DDX19B	FOXP3	DNM1P41
				CDKN1A	CEACAM6	TFAP2C	CNP													MIR23A	DOCK7																					CLINT1	DDX19B	NFE2L1	DNM3
				CARM1	CEBPB	FOXP3	CNPPD1													MIR4724	DOCK8																					CRYBA2	DDX19B	TFAP2A	DNM3
				APPL1	CECR1	GATA2	CNTD2													MIR182	DOCK9																					ATP5I	DDX21	FOXC1	DNMT3A
				ALOX12	CECR5	ETS1	CNTLN													MIR92B	DOK5																					AURKA	DDX21	SOX5	DNMT3A
				ARAF	CECR6	GATA2	CNTN1													MIR330	DOLPP1																					B3GNT9	DDX21	FOXO3	DNMT3B
				C16orf74	CEL	NFIC	CNTN1													MIR29A	DOT1L																					BAI2	DDX21	ZEB1	DNMT3B
				CBR3	CELA1	MAX	CNTN4													MIR4531	DPF2																					BDNF	DDX21	YBX1	DNPEP
				AURKA	CELF2-AS2	MZF1	CNTN4													MIR22	DPM2																					BHLHB9	DDX21	ETS1	DNTT
				CDKN1A	CELF3	E2F4	CNTN6													MIR30B	DPY19L1																					CHRND	DDX21	YBX1	DOC2B
				ATG14	CELF4	MAX	CNTNAP2													MIR27A	DPY19L3																					BCL2L13	DDX23	ZEB1	DOCK3
				ABL1	CELF5	ETS1	COA1													MIR320A	DPY19L3																					ARPC2	DDX24	GABPA	DOCK4
				C14orf1	CELF6	FOXP3	COA1													MIR15B	DPY19L4																					CASZ1	DDX28	SOX5	DOCK7
				ALKBH3-AS1	CELSR3	GATA2	COA1													MIR301B	DPY30																					CLINT1	DDX31	ETS1	DOCK8
				AMOTL2	CENPJ	YBX1	COA1													MIR301A	DPYSL2																					ATF1	DDX39A	NFIC	DOCK9
				ATXN7	CENPJ	FOXP3	COA4													MIR320A	DR1																					ADK	DDX39B	ETS1	DOHH
				C10orf62	CENPJ	GATA2	COA6													MIR106B	DRD1																					COL6A3	DDX39B	SHBG	DOT1L
				CDSN	CENPJ	GATA2	COASY													MIR4761	DRG1																					AKR1C1	DDX42	GATA2	DPCR1
				ALKBH3-AS1	CEP104	ZEB1	COBL													MIR15B	DRP2																					BCL2L13	DDX42	GATA2	DPEP1
				AMPD2	CEP120	BRCA1	COCH													MIR217	DSC3																					APCDD1L-AS1	DDX43	YBX1	DPEP2
				C22orf23	CEP120	YBX1	COG2													MIR147A	DSCR3																					BCL2L13	DDX46	GATA1	DPEP3
				CAMKK1	CEP120	ETS1	COG6													MIR320A	DSN1																					CALCOCO1	DDX49	YBX1	DPF1
				AMPD3	CEP128	ZEB1	COL10A1													MIR4747	DSN1																					CMYA5	DDX49	ETS1	DPH6
				ATP1B1	CEP128	GATA2	COL11A1													MIR30E	DSTYK																					CCDC43	DDX5	ETS1	DPH7
				ATXN10	CEP128	NFIC	COL11A1													MIR22HG	DTNB																					CLINT1	DDX50	GATA2	DPM3
				BPTF	CEP128	NFIC	COL12A1													MIR155	DTNBP1																					CLINT1	DDX51	NFE2L1	DPP3
				BRD2	CEP128	TFAP2A	COL12A1													MIR30E	DTNBP1																					BCL2L13	DDX53	SOX10	DPP3
				BUB1B	CEP128	YBX1	COL13A1													MIR29C	DTWD2																					BCL2L13	DDX60L	ETS1	DPP7
				BZW2	CEP128	HLTF	COL14A1													MIR4680	DTX1																					BCL2L13	DECR2	TFAP2C	DPT
				C22orf23	CEP128	FOXP3	COL15A1													MIR3184	DTX2																					CLINT1	DEDD	FOXP3	DPY19L2P1
				C9orf3	CEP128	ETS1	COL16A1													MIR185	DTX3																					CNGA1	DEDD2	FOXP3	DPY19L2P3
				CALM3	CEP128	FOXA1	COL18A1													MIR200B	DTX3																					CNTN2	DEDD2	GATA2	DPYSL2
				CCDC25	CEP128	YBX1	COL18A1													MIR492	DTX3																					ANXA2	DEF8	GATA2	DPYSL5
				ABL1	CEP135	ARID3A	COL1A1													MIR330	DTX4																					CLINT1	DEF8	BTRC	DRAP1
				AMY1B	CEP135	FOXP3	COL20A1													MIR338	DUOX1																					BCL2L13	DEFB1	GATA2	DRC1
				AMY1C	CEP135	AHR	COL24A1													MIR555	DUS2																					BCL2L13	DEFB124	SOX5	DRD2
				BTN2A1	CEP135	AR	COL28A1													MIR1256	DUSP10																					CLNK	DEFB132	AR	DRD4
				C2orf16	CEP135	HEY1	COL2A1													MIR3127	DUSP10																					C12orf44	DEGS1	GATA2	DRD5
				CCR7	CEP135	MZF1	COL2A1													MIR19A	DUSP7																					CBR1	DEGS1	NFIC	DSC2
				CDC7	CEP135	TFAP2A	COL2A1													MIR429	DUSP8																					CTNNA1	DEGS1	NFIC	DSC3
				BCLAF1	CEP152	MYC	COL4A1													MIR301B	DUT																					AMMECR1L	DEK	NFIC	DSCAM
				AKNAD1	CEP170	AR	COL4A3													MIR4797	DVL2																					AP5M1	DEK	YBX1	DSCR9
				AMT	CEP170	GATA2	COL4A4													MIR4469	DYNC1H1																					CCDC124	DEK	GATA2	DTD1
				ANKLE2	CEP170	HLTF	COL5A1													MIR4741	DYNC1I2																					ACSL4	DENND1A	FOXP3	DTHD1
				ATF4	CEP170	BRCA1	COL5A3													MIR147A	DYNC1LI2																					CDC37	DENND1B	ARNT	DTNA
				C22orf39	CEP170	ETS1	COL6A1													MIR155HG	DYNLL1																					CAMKK1	DENND1C	FOXP3	DTNA
				CARD9	CEP170	YBX1	COL6A2													MIR155HG	DYNLL2																					CLINT1	DENND2C	GATA2	DTNA
				ADORA3	CEP170P1	YY1	COL6A3													MIR186	DYNLRB1																					BAIAP2	DENND4A	NFE2L1	DTNA
				ALKBH3-AS1	CEP170P1	GATA2	COL6A5													MIR32	DYNLT3																					ASH2L	DENND5B	NFIC	DTNA
				ASB10	CEP19	YY1	COL6A6													MIR374A	DYRK1A																					ARHGAP6	DENND6B	SOX5	DTNA
				ASIP	CEP19	GATA2	COL8A2													MIR330	DYRK2																					BCL2L13	DENR	GATA2	DTWD1
				ATAD5	CEP19	GATA1	COL9A2													MIR128-1	DYRK3																					CALCOCO2	DEPDC1B	TFAP2A	DTX1
				ATG16L1	CEP19	GATA2	COL9A2													MIR3714	DYRK4																					AGO3	DERA	GATA2	DTYMK
				BABAM1	CEP19	PRDM14	COL9A2													MIR1537	DZIP3																					CDKN2A	DERL3	ZBTB20	DUS2
				C22orf23	CEP19	YBX1	COL9A2													MIR3117	E2F1																					ACIN1	DES	BUB3	DUS3L
				C8orf22	CEP19	YBX1	COLEC10													MIR4531	E2F2																					ARAF	DES	WDR46	DUS3L
				CD200	CEP19	YBX1	COLEC12													MIR30A	E2F3																					CA5BP1	DES	ETS1	DUS4L
				ARHGEF26-AS1	CEP290	PRDM14	COLQ													MIR4424	E2F3																					CAPN1	DES	H2AFZ	DUSP12
				CALR3	CEP290	E2F4	COMMD10													MIR15A	E2F4																					CAPRIN2	DES	SOX5	DUSP15
				ADAMTS13	CEP44	FOXP3	COMMD3													MIRLET7C	E2F5																					CENPJ	DES	ZEB1	DUSP16
				BCDIN3D-AS1	CEP44	YBX1	COMP													MIRLET7D	E2F5																					APOL1	DET1	E2F4	DUSP19
				BRS3	CEP44	ALYREF	COPE													MIRLET7I	E2F6																					ASMT	DET1	TFAP2C	DUSP27
				C10orf54	CEP44	ETS1	COPE													MIR1296	E2F7																					ATP2C1	DET1	AR	DUSP28
				C10orf68	CEP44	GNB2	COPE													MIR147A	E2F8																					CACNA1C	DFFA	BRCA1	DUSP3
				CCDC146	CEP44	MTX1	COPE													MIR602	E2F8																					CSNK2A2	DFNA5	SPIB	DUSP5
				CD163	CEP44	PRPF4	COPE													MIR1226	EAF1																					ATXN3	DGAT1	GATA2	DUSP6
				CD248	CEP44	MYB	COPS7B													MIR421	EBAG9																					AURKA	DGAT1	SOX5	DUSP6
				CDX2	CEP44	YBX1	COPZ2													MIR4753	EBLN2																					AGO3	DGCR9	ZNF683	DUX4
				CELSR3	CEP44	TFAP2A	COQ10A													MIR1307	ECE1																					AURKA	DGKA	TFEB	DVL2
				C17orf62	CEP57	ESR1	COQ2													MIR27A	ECE2																					BANP	DGKA	ETS1	DXO
				ALKBH3-AS1	CEP63	FOXP3	COQ4													MIR4442	ECH1																					CCDC158	DGKA	FOXC1	DYNC1I1
				ATG10	CEP63	ETS1	COQ6													MIR320A	ECHDC1																					CSNK1E	DGKA	SOX10	DYNC1I1
				BCL2L13	CEP63	AR	CORIN													MIR937	ECHS1																					CYFIP2	DGKA	ETS1	DYNC1I2
				C4orf36	CEP63	TRAF7	CORO1B													MIR4680	ECSIT																					BIRC2	DGKH	ETS1	DYNC2H1
				C9orf91	CEP63	SP1	CORO2B													MIR4685	ECSIT																					BMPR1A	DGKH	ETS1	DYNLL1
				CCSER1	CEP63	E2F4	CORO6													MIR223	ECT2																					CEP120	DGUOK	CREB1	DYNLT3
				CDC7	CEP63	YBX1	CORT													MIR181C	ECT2L																					CDKL3	DHCR24	GATA2	DYRK2
				CDH18	CEP63	AR	COX10													MIR144	EDAR																					ATP2C1	DHFRL1	FOXP3	DYTN
				CENPP	CEP63	AR	COX11													MIR301B	EDARADD																					CEP135	DHPS	ETS1	DYX1C1
				CEP164	CEP63	GATA2	COX14													MIR29A	EDC3																					DDX39B	DHRS11	AR	DZIP1L
				CDC37	CEP70	YBX1	COX18													MIRLET7DHG	EDEM1																					CEP128	DHRS13	POLQ	E2F1
				ADH4	CEP72	ETS1	COX19													MIR16-2	EDEM2																					ADSL	DHRS2	SOX10	E2F2
				ACTG1	CEP76	AR	COX20													MIR96	EDEM3																					CDC42	DHRS3	SPIB	E2F2
				ADM5	CEP89	GATA1	COX4I2													MIR137	EDIL3																					CEP135	DHRS4L1	ZFP28	E2F4
				BRF1	CEP89	ETS1	COX6A1													MIR1226	EEF1A1																					CLN3	DHRS4L1	YBX1	EBAG9
				C5orf45	CEP89	ETS1	COX7A2													MIR1226	EEF1B2																					BRWD1-IT2	DHRS7	TP73	EBF2
				CCNB1IP1	CEP89	GATA2	COX8A													MIR3150B	EEF1D																					CD63	DHRS7B	GATA2	EBF3
				CDH18	CEP89	HIF1A	CP													MIR339	EEF1D																					CDH23	DHRS7B	ETS1	ECD
				ARHGAP10	CEPT1	E2F4	CPA2													MIR421	EEF1D																					CNIH4	DHRSX	FOXC1	ECE2
				CAV2	CER1	JUN	CPA4													MIR5088	EEF1D																					CSDE1	DHRSX	MAFG	ECE2
				ATXN3	CERCAM	AR	CPA5													MIR421	EEF1E1																					CSDE1	DHX16	SP1	ECE2
				ADPRH	CERK	ETS1	CPA6													MIR942	EEF1G																					APPL1	DHX29	GATA2	ECEL1
				ATG10	CERS2	ETS1	CPAMD8													MIR1248	EEF2																					AKT1	DHX30	GATA2	ECHDC1
				CEP63	CES3	YBX1	CPAMD8													MIR1249	EEF2																					CDH20	DHX36	AR	ECM2
				CAMSAP2	CES4A	FOXA1	CPE													MIR98	EEF2K																					AEBP2	DHX9	ETS1	ECSIT
				ANKRD33	CETN2	E2F4	CPEB2													MIR128-1	EFCAB4B																					ALDOA	DHX9	FBXO11	ECT2
				CEP63	CETN2	MZF1	CPEB2													MIR24-2	EFCAB4B																					ANAPC10	DHX9	NFIC	EDA
				ATG5	CETN3	RUVBL2	CPEB2													MIR4500	EFHD2																					BCAM	DHX9	ZEB1	EDAR
				AIM2	CETN4P	NFIC	CPEB3													MIR330	EFNA3																					BRSK2	DHX9	NFE2L1::MAFG	EDARADD
				AHCY	CFC1	GATA2	CPM													MIR300	EFNA4																					C2orf68	DHX9	YBX1	EDDM3B
				ATF3	CFH	TP73	CPN1													MIR92B	EFR3B																					CXorf22	DHX9	HLTF	EDIL3
				CD14	CFHR2	SPIB	CPNE2													MIR941-3	EFS																					DDX31	DHX9	ESR1	EDN2
				CD14	CFHR4	ARID3A	CPNE4													MIR184	EFTUD1																					DGCR14	DHX9	YBX1	EDN3
				ACTR3	CFL1	E2F4	CPNE4													MIR3179-3	EFTUD2																					CCT7	DIABLO	ZEB1	EDNRA
				AK2	CFL1	GATA3	CPNE4													MIR4755	EFTUD2																					COX11	DIABLO	CCNA2	EEF1E1
				APOOL	CFL1	PDX1	CPNE4													MIR200C	EGFL7																					CREB1	DIAPH1	SPIB	EEF2K
				ARHGAP42	CFL1	FOXL1	CPNE5													MIR645	EGFR																					BCLAF1	DIAPH2	YBX1	EEFSEC
				ARL13B	CFL1	ZEB1	CPNE8													MIR93	EGLN1																					C17orf62	DIAPH3	FOXP3	EFCAB11
				BABAM1	CFL1P1	AR	CPQ													MIR19B1	EGR1																					BRD7	DIAPH3-AS1	GATA2	EFCAB13
				AKR1A1	CFLAR	GATA1	CPQ													MIR20A	EGR2																					ADCY7	DICER1	ETS1	EFCAB14
				ATP6AP2	CFLAR	FOXP3	CPS1													MIR4500	EHBP1																					C2orf15	DIDO1	TP73	EFCAB3
				BAX	CFP	TFCP2	CPSF1													MIR143HG	EHD1																					CEP164	DIMT1	AR	EFCAB6
				ALDOA	CFTR	ZNF354C	CPT1A													MIR330	EHMT2																					CCDC36	DIO1	ZEB1	EFEMP1
				ALKBH2	CFTR	YBX1	CPT1B													MIR421	EI24																					BID	DIO2	GATA1	EFHB
				ALKBH4	CFTR	ETS1	CPT1C													MIR27A	EID1																					CAMKK1	DIO2	YY1	EFHC2
				ARHGAP11A	CFTR	E2F4	CPT2													MIR330	EID2																					BAIAP2	DIO3	ARID3A	EFHD2
				C17orf47	CFTR	YBX1	CPZ													MIR494	EIF1																					CEP290	DIO3OS	NFIC	EFNB1
				C22orf23	CFTR	MAFG	CRAT													MIR4766	EIF1AD																					BAIAP2	DIP2A	ARNT	EFNB2
				C9orf116	CFTR	YBX1	CREB3L1													MIR320A	EIF1AX																					C2orf44	DIP2A	AR	EGFEM1P
				CABLES2	CFTR	SOX10	CREB3L2													MIR320A	EIF2AK4																					ACTN3	DIP2C	YBX1	EGFL6
				CARD8	CFTR	GATA2	CREB3L3													MIR3117	EIF2B1																					CLTB	DIRC2	GATA2	EGFL8
				CDH5	CFTR	NFIC	CRELD1													MIR943	EIF2B3																					ALPK1	DIS3	SOX10	EGFR
				CACNB1	CGA	NR4A2	CREM													MIR15B	EIF2B5																					ATRAID	DIS3	SOX5	EGLN1
				CEP135	CGN	GATA2	CRHBP													MIR186	EIF2D																					BMPR1B	DIS3L	SPIB	EGR3
				ATL2	CGNL1	NFIC	CRIM1													MIR96	EIF2S1																					AACSP1	DISC1	NFIC	EHD2
				ATG16L2	CGREF1	GATA2	CRISP3													MIR374A	EIF2S2																					ABHD11	DISC1	TFAP2A	EHD3
				B9D2	CHCHD4	NFIC	CRISPLD2													MIR421	EIF2S3																					ACSL5	DISC1	NFATC2	EHF
				C19orf53	CHCHD4	PRDM14	CRLF1													MIR873	EIF3B																					ACSM5	DISC1	TFAP2A	EHMT1
				ASB12	CHCHD6	NR4A2	CRTAM													MIR598	EIF3C																					ADAM20P1	DISC1	AR	EIF2A
				CDC25A	CHCHD7	NRF1	CRTC1													MIR650	EIF3C																					ADM5	DISC1	ETS1	EIF2B1
				C11orf84	CHD8	SOX10	CRTC2													MIR599	EIF3CL																					ANAPC10	DISC1	ETS1	EIF2B4
				ANAPC11	CHEK1	NFIC	CRTC3													MIR873	EIF3D																					ASB11	DISC1	ETS1	EIF2B5
				ANKRD65	CHEK1	YBX1	CRY1													MIR371B	EIF3E																					ASXL3	DISC1	ESR2	EIF2D
				ANXA2	CHEK1	AR	CRYBB1													MIR1236	EIF3F																					ATP11C	DISC1	GATA2	EIF3K
				AOC2	CHEK1	GATA3	CRYBB2													MIR4765	EIF3G																					ATP13A1	DISC1	ETS1	EIF4G1
				AP2A1	CHEK1	AR	CRYBG3													MIR15B	EIF3H																					ATP1A1OS	DISC1	ZEB1	EIF4G1
				AP5Z1	CHEK1	YBX1	CRYBG3													MIR301B	EIF3I																					ATP5G1	DISC1	GATA2	EIF4G3
				APCDD1L	CHEK1	ETS1	CRYGN													MIR4659A	EIF3J																					ATP5SL	DISC1	NR4A2	EIF4G3
				APOO	CHEK1	GATA2	CRYGS													MIR873	EIF3K																					ATP6V0E2	DISC1	TFAP2C	EIF4G3
				ARNTL2	CHEK1	ETS1	CRYM-AS1													MIR1244-2	EIF3M																					ATP6V1F	DISC1	ARID3A	EIF5
				ARPC3	CHEK1	NFIC	CSF1													MIR4659A	EIF4A1																					ATP8B4	DISC1	BUB3	ELAVL1
				BAG6	CHEK1	BRCA1	CSF1R													MIR4306	EIF4A2																					ATP8B5P	DISC1	ETS1	ELAVL2
				BAIAP2	CHEK1	NFIC	CSF1R													MIR1256	EIF4A3																					AZI1	DISC1	PAX5	ELAVL3
				C3orf17	CHEK1	SPIB	CSF1R													MIR15B	EIF4B																					B3GAT3	DISC1	ZEB1	ELAVL4
				CEP152	CHEK1	SPI1	CSF2													MIR155HG	EIF4E																					B3GNT4	DISC1	PDX1	ELF5
				ABHD12B	CHEK2	ZEB1	CSF2													MIR301B	EIF4E2																					BANF1	DISC1	GATA2	ELK4
				CDKN1B	CHEK2P2	ETS1	CSGALNACT1													MIR202	EIF4EBP1																					BCL11A	DISC1	NFIC	ELL2
				BTBD3	CHFR	GATA2	CSGALNACT1													MIR96	EIF4EBP2																					BCL11B	DISC1	YBX1	ELL3
				ADAMTSL1	CHGB	NFIC	CSH1													MIR3117	EIF4G1																					BCOR	DISC1	ZEB1	ELMOD1
				ARRB1	CHI3L1	CEBPB	CSH2													MIR374A	EIF4G2																					BDKRB2	DISC1	SOX5	ELMOD2
				CHEK1	CHIC1	YBX1	CSH2													MIR378E	EIF4G3																					C14orf119	DISC1	GATA2	ELOVL1
				BTBD9	CHIC2	NFIC	CSMD1													MIR3940	EIF4G3																					C16orf13	DISC1	NFE2L1::MAFG	ELOVL6
				CHEK1	CHIC2	YBX1	CSMD2													MIR20A	EIF4H																					C3orf55	DISC1	E2F4	ELOVL7
				CBX8	CHID1	FOXP3	CSMD3													MIR27B	EIF5																					C6orf211	DISC1	ETS1	ELP5
				CDKN2B	CHID1	NFIC	CSMD3													MIR1296	EIF6																					C8orf12	DISC1	GATA2	ELP6
				ATF4	CHKA	PRDM14	CSN1S1													MIR4327	ELAC2																					CDKN2C	DISC1	NFIC	EMB
				AZI2	CHL1	ETS1	CSNK2A3													MIR301B	ELF1																					CLECL1	DISC1	FOXP3	EMBP1
				BACH1	CHL1	GATA2	CSPG5													MIR29C	ELF2																					CPED1	DISC1	ETS1	EMC10
				BCL9L	CHL1	YBX1	CSPG5													MIR1322	ELK1																					CRTC1	DISC1	ETS1	EMC4
				BIRC7	CHL1	CSTF1	CSRP2BP													MIR20A	ELK3																					CSPG4	DISC1	ETS1	EMC6
				ATP7B	CHM	ETS1	CSRP2BP													MIR15B	ELK4																					CYP26A1	DISC1	ETS1	EMCN
				CCL17	CHM	NAA15	CSRP2BP													MIR19A	ELL																					CYP4F12	DISC1	ETS1	EME2
				ARHGAP28	CHMP2B	PRMT3	CSRP2BP													MIR182	ELMO1																					DCAF4	DISC1	FOXC1	EML2
				BAK1	CHMP2B	SEH1L	CSRP2BP													MIR30D	ELMO1																					DDIT3	DISC1	TFAP2A	EML2
				CCP110	CHMP2B	TFAM	CSRP2BP													MIR301B	ELMOD2																					DDR1	DISC1	TFAP2A	EML3
				C14orf180	CHMP3	WDR3	CSRP2BP													MIR548O2	ELMOD3																					DFNB59	DISC1	ZEB1	EML5
				ACD	CHMP4A	NRAP	CSRP3													MIR4667	ELMSAN1																					DHRS4L1	DISC1	ZEB1	EMP2
				BPNT1	CHMP4B	MYC	CST5													MIR185	ELOVL4																					CLTB	DISC2	GATA2	EMP3
				AMER3	CHMP5	ATAD2	CSTF2													MIR494	ELOVL5																					CCL5	DISP2	GATA2	EMR1
				APTX	CHMP5	FOXP3	CSTL1													MIR301B	ELP2																					CERK	DKK1	BRCA1	ENC1
				AR	CHMP5	YBX1	CSTL1													MIR320A	ELP4																					CCL14	DKK2	HLTF	ENC1
				ATM	CHMP5	TFAP2C	CT62													MIR3647	EMC1																					ALDOC	DKK4	ETS1	ENDOG
				AXIN1	CHMP5	PRDM14	CTAG1B													MIR15A	EMC2																					ARVCF	DKKL1	YBX1	ENGASE
				BAX	CHMP5	GATA2	CTAGE11P													MIR330	EML2																					BCOR	DKKL1	ETS1	ENKUR
				BMP1	CHMP5	E2F4	CTAGE15													MIR494	EML4																					BLNK	DLAT	ETS1	ENOX2
				BMX	CHMP5	FOXP3	CTAGE9													MIR182	EML6																					DARS	DLAT	YBX1	ENPEP
				C6orf100	CHMP5	E2F4	CTBP1-AS2													MIR1244-1	ENAH																					DHRS4L2	DLC1	ETS1	ENPP7
				CALCOCO2	CHMP5	SOX10	CTBP2													MIR301A	ENDOD1																					DAXX	DLEU2L	SP1	ENSA
				CAND1	CHMP5	SOX5	CTBP2													MIR211	ENDOU																					ANKLE1	DLG1	ZEB1	ENSA
				CCDC151	CHMP5	PRDM14	CTBS													MIR16-2	ENKD1																					BAG2	DLG4	SPI1	EOMES
				CDK2	CHMP5	GATA2	CTCFL													MIR382	ENKUR																					CSF2RA	DLG5	SYNJ1	EPAS1
				CDKN1A	CHMP5	YBX1	CTCFL													MIR942	ENO1																					ALDOA	DLG5-AS1	SP1	EPB41
				CDKN1B	CHMP5	E2F4	CTDP1													MIR130B	ENO2																					AKR1C4	DLGAP1	YY1	EPB41
				CDKN2A	CHMP5	PRDM14	CTDSPL													MIR505	ENOX2																					ALKBH2	DLGAP1	ESR1	EPB41L1
				CEP120	CHMP5	HNF4A	CTGF													MIR320A	ENPP4																					ANGPTL6	DLGAP1	TFAP2C	EPB41L2
				CEP128	CHMP5	AR	CTNNA3													MIR107	ENSA																					ANXA2P1	DLGAP1	FOXP3	EPB41L4A
				C20orf194	CHN2	NFE2L1::MAFG	CTNND1													MIR374A	ENSA																					CCT2	DLGAP1-AS5	NFIC	EPB41L4B
				ANGPT2	CHODL-AS1	RNF113A	CTNND1													MIR613	ENSA																					ALDH1L1	DLGAP4	GATA1	EPB42
				CEP128	CHORDC1	NFE2L1	CTNND2													MIR320B2	ENTHD2																					ALOX15	DLGAP4	MAFG	EPHA2
				ATG7	CHRFAM7A	AR	CTRC													MIR200B	ENTPD1																					C2orf16	DLGAP4	SOX5	EPHA3
				ADAMTS16	CHRM1	GATA1	CTSL3P													MIR15A	ENTPD7																					CAMKMT	DLGAP5	ARID3A	EPHA5
				CEP63	CHRM3	AR	CTSW													MIR320A	ENY2																					BCAS3	DLL1	TFAP2C	EPHA6
				CDCA7L	CHRNA1	RAD21	CTTNBP2NL													MIR2277	EP400																					CKS1B	DLX3	SOX5	EPHA7
				ATG16L1	CHRNA10	ETS1	CTU1													MIR27A	EPB41																					CALCOCO1	DMAP1	ARNT	EPHA8
				ADAMTSL3	CHRNA3	AR	CTXN3													MIR761	EPB41L4A-AS1																					CARF	DMAP1	MAFG	EPHA8
				ADNP	CHRNA7	AR	CUBN													MIR147A	EPB41L5																					DENND2D	DMBT1	ARNT	EPHB6
				ADAMTSL3	CHRNB1	ETS1	CUBN													MIR421	EPC1																					CITED2	DMC1	GATA2	EPHX2
				CC2D2A	CHRNB3	GATA2	CUEDC1													MIR494	EPC2																					C5orf49	DMD	ETS1	EPHX3
				AP1AR	CHRNB4	YBX1	CUZD1													MIR4457	EPHA4																					CLASP2	DMD	ZEB1	EPO
				ATG16L1	CHTF8	PRDM14	CWC27													MIR92B	EPHA8																					DKK4	DMD	AR	EPOR
				ATP6AP2	CHTOP	GATA2	CWF19L2													MIR4793	EPN1																					CCDC13	DMP1	MYC	EPOR
				CCDC88A	CHUK	ZEB1	CX3CL1													MIR19A	EPN2																					CYLC2	DMP1	ZEB1	EPS8
				C2orf69	CIB3	GATA2	CX3CR1													MIR620	EPRS																					CPT1A	DMPK	ETS1	EPS8L1
				AQP4	CIC	ETS1	CXADRP2													MIR301A	EPS15																					ARAF	DMRTA2	PRDM14	EQTN
				BLK	CIC	ARNT::AHR	CXCL12													MIR558	EPT1																					CAPZA1	DMTN	GATA3	ERBB3
				ARMC6	CIDEB	GATA2	CXCL17													MIR379	EPX																					CSDE1	DMTN	PDX1	ERBB3
				CD93	CINP	GATA2	CXCL9													MIR301B	ERBB2IP																					CTBP2	DMTN	AR	ERC2-IT1
				CEP63	CIRH1A	ETS1	CXCR3													MIR330	ERC1																					CAPSL	DMWD	YBX1	ERCC2
				ALG11	CISH	RXRA	CXCR5													MIR4295	ERC1																					ATP6V1C1	DMXL1	ETS1	ERCC6L2
				CAV2	CISH	ETS1	CXCR6													MIR454	ERC1																					CPT1A	DMXL2	NIFK	ERCC8
				CCDC42	CISH	FOXL1	CXXC5													MIR24-2	ERCC1																					BUB3	DNAAF2	ZEB1	EREG
				CCDC70	CISH	YBX1	CXorf22													MIR3679	ERCC3																					ANP32B	DNAAF3	GATA2	ERF
				CDKN2C	CIT	GATA2	CYB561A3													MIR143HG	ERCC5																					ATG16L1	DNAAF3	ZEB1	ERG
				ATRX	CITED1	YBX1	CYB5R2													MIR33B	ERCC8																					CEP135	DNAH11	MAFG	ERGIC1
				B3GALT6	CITED1	AR	CYBRD1													MIR205	EREG																					CEP104	DNAH2	YBX1	ERGIC3
				B4GALT3	CITED1	E2F4	CYBRD1													MIR4659A	ERG																					C9orf3	DNAH6	CTCF	ERLIN2
				BAI2	CITED1	GATA2	CYBRD1													MIR98	ERGIC1																					DCX	DNAH6	GATA2	ERN2
				C6orf147	CITED1	HLTF	CYC1													MIR155HG	ERH																					CSF1R	DNAH7	YBX1	ERVV-1
				C8orf34	CITED1	RUNX1	CYFIP1													MIR27A	ERI3																					C10orf32	DNAJA1	NFE2L1::MAFG	ESPN
				C9orf142	CITED1	ZEB1	CYFIP1													MIR26B	ERLIN1																					C3orf18	DNAJA1	ETS1	ESPNL
				CCZ1	CITED1	YBX1	CYGB													MIR96	ERO1L																					DHX40	DNAJA1	ETS1	ESPNP
				CHMP5	CITED1	ETS1	CYHR1													MIR23A	ERO1LB																					CHRD	DNAJA1P5	ESR1	ESR1
				APOL2	CITED2	NR5A2	CYP11B1													MIR3173	ERP29																					ACTA2	DNAJA2	YY1	ESR1
				BIRC2	CKAP5	NR5A1	CYP19A1													MIR301B	ERP44																					ANP32B	DNAJA3	AR	ESR2
				BMPER	CKAP5	AHR	CYP1A2													MIR96	ESD																					ANKRD23	DNAJA4	TRIM65	ESRRB
				BTF3	CKAP5	ESR1	CYP1B1													MIR4500	ESPL1																					BMP10	DNAJA4	SOX10	ESRRG
				C11orf57	CKAP5	NR2C2	CYP21A2													MIR421	ESR1																					COL21A1	DNAJA4	SOX5	ESRRG
				C6orf106	CKAP5	NFIC	CYP24A1													MIR4709	ESR1																					B3GNT9	DNAJB1	ETS1	ETFDH
				ABL1	CKB	YBX1	CYP26A1													MIR19B1	ESR2																					ALKBH2	DNAJB11	ZEB1	ETNK2
				ADRM1	CKB	E2F4	CYP26B1													MIR205	ESR2																					ASB3	DNAJB11	YBX1	ETNPPL
				ANKRD20A9P	CKB	PRDM14	CYP26C1													MIR3688-2	ESR2																					APH1B	DNAJB2	E2F4	ETV2
				APAF1	CKB	GATA3	CYP27B1													MIR4782	ESR2																					CHRNG	DNAJB5	YBX1	ETV3L
				AR	CKB	E2F4	CYP2A7													MIR596	ESR2																					ANKLE1	DNAJB6	NFIC	ETV4
				ARAF	CKB	ESR1	CYP2B6													MIR330	ESRRA																					ANKLE2	DNAJB6	STAT3	ETV5
				ARF3	CKB	GATA2	CYP2B7P													MIR182	ESYT1																					ARCN1	DNAJB6	AR	EVA1A
				ARHGAP25	CKB	ESR1	CYP2C19													MIR96	ETF1																					ARHGEF25	DNAJB6	PRDM14	EVA1B
				ARHGAP36	CKB	HNF4A	CYP2C9													MIR3173	ETFA																					ARIH1	DNAJB6	GATA2	EVA1C
				ARMC7	CKB	YBX1	CYP2D6													MIR141	ETNK1																					ARL14EP	DNAJB6	AR	EVC
				ARRB1	CKB	ETS1	CYP2R1													MIR4500	ETS1																					ARL4C	DNAJB6	FOXP3	EVI2A
				ARRB2	CKB	YBX1	CYP3A4													MIR22	ETS2																					BHLHB9	DNAJB6	ETS1	EVPL
				ASB3	CKB	GATA1	CYP3A43													MIR22	ETV1																					DFNA5	DNAJB6	FOXP3	EVPLL
				ASB7	CKB	GATA2	CYP3A5													MIR222	ETV3																					APC2	DNAJB7	SCARNA11	EWSR1
				ATF3	CKB	SP3	CYP3A5													MIR2909	ETV6																					CDKN2A	DNAJC12	NFE2L1	EXOC5
				ATL2	CKB	YBX1	CYP3A5													MIR4254	ETV7																					DNAJB11	DNAJC13	ETS1	EXOSC3
				ATP2A2	CKB	TFAP2C	CYP3A7													MIR645	EVC2																					CDK13	DNAJC14	YBX1	EXOSC6
				ATXN1	CKB	E2F4	CYP46A1													MIR494	EVI5																					APC2	DNAJC15	ETS1	EXOSC7
				C15orf38-AP3S2	CKB	YBX1	CYP4F12													MIR103A2	EWSR1																					ANLN	DNAJC24	ARNT	EXTL2
				C7orf13	CKB	YBX1	CYR61													MIR3153	EWSR1																					BHLHE40	DNAJC25	NFIC	EXTL2
				C7orf33	CKB	TFAP2C	CYS1													MIR3191	EWSR1																					DAP3	DNAJC25	YY1	EXTL2
				C7orf55	CKB	ETS1	CYSLTR1													MIR4796	EWSR1																					AXIN1	DNAJC25-GNG10	ZEB1	EYA1
				CASP3	CKB	FOXP3	CYSLTR2													MIR664	EXO1																					CASP3	DNAJC27-AS1	NFIC	EYA2
				CCDC88A	CKB	YBX1	CYSTM1													MIR320A	EXOC1																					BLID	DNAJC5G	ETS1	EYA3
				CDC25C	CKB	AR	CYTH4													MIR3648	EXOC4																					ATP2C1	DNAJC6	E2F4	EYS
				CDK16	CKB	GATA2	D2HGDH													MIR365B	EXOC4																					ANKRD20A9P	DNAJC7	FOXP3	EYS
				CEP19	CKB	FOXP3	DAB1													MIR761	EXOC5																					ARHGEF25	DNAJC7	SP1	F10
				CKAP5	CKMT1B	ETS1	DAB2													MIR320A	EXOC6																					CCNT2	DNAJC7	ETS1	F2RL1
				BATF	CLASP2	TFAP2A	DAB2													MIR944	EXOC8																					ARAF	DNASE1L1	AR	F2RL2
				CARD9	CLCA2	ARNT	DAB2IP													MIR4280	EXOSC1																					AMBRA1	DNASE2B	FOXP3	F5
				CAPRIN1	CLCA3P	ARNT::AHR	DACH1													MIR190A	EXOSC2																					CDH13	DNASE2B	CEBPA	F9
				CKAP5	CLCF1	GATA2	DACH1													MIR421	EXOSC2																					CMTM5	DNASE2B	ZEB1	FA2H
				C11orf57	CLCN2	KLF4	DACH1													MIR580	EXOSC3																					COPS7A	DNASE2B	GATA2	FAAH
				CCBL2	CLCN2	MZF1	DACH1													MIR4744	EXOSC4																					ARRB2	DND1	AR	FABP12
				ANKHD1	CLCN3	NFIC	DACH1													MIR3192	EXOSC5																					BMF	DNM1	ETS1	FADS1
				C15orf48	CLCN3	ZEB1	DACH1													MIR568	EXOSC5																					CERS1	DNM1	YBX1	FAHD2A
				CEP128	CLCN5	E2F4	DACT2													MIR15B	EXOSC8																					CEP85L	DNM2	FOXP3	FAIM3
				CFLAR	CLCN5	GATA2	DACT3													MIR4435-1HG	EXOSC9																					CBX3	DNM3OS	NFIC	FAM102A
				CARKD	CLCN7	GATA2	DAGLB													MIR20A	EXPH5																					AKD2	DNMT1	YBX1	FAM104B
				ANGPT2	CLDN18	GATA2	DAK													MIR1237	EXT2																					CGN	DNPEP	ETS1	FAM105B
				CAPRIN1	CLDN19	YBX1	DAO													MIR15A	EXTL3																					ADAMTSL3	DNTT	YBX1	FAM106A
				CEP152	CLDN4	SOX5	DAPK1													MIR298	EXTL3																					CCDC12	DNTTIP1	YBX1	FAM110D
				CIRH1A	CLDN4	ETS1	DAPK2													MIR182	EYA3																					DKC1	DNTTIP1	YBX1	FAM111A
				ANGPT2	CLDN8	E2F4	DAPP1													MIR20A	EZH1																					ANG	DOCK1	GATA2	FAM114A1
				BRD7	CLDN9	E2F4	DAW1													MIR155HG	EZH2																					ANKFN1	DOCK1	YBX1	FAM115C
				ADD1	CLEC16A	NFIC	DBF4													MIR15A	EZH2																					CDKN1A	DOCK3	KLF4	FAM120C
				ATG16L1	CLEC1A	DEDD	DCAF11													MIR155HG	EZR																					CETP	DOCK4-AS1	FOXP3	FAM129C
				C11orf57	CLEC1B	ETS1	DCAF4													MIR29C	F11R																					C19orf77	DOCK5	FOXP3	FAM138F
				BAG2	CLEC3B	YBX1	DCAF8L1													MIR186	FABP2																					CD1C	DOCK5	GATA2	FAM13A
				C11orf57	CLEC4D	YBX1	DCBLD2													MIR3122	FADD																					CHST9	DOCK7	ETS1	FAM13A-AS1
				AZI1	CLEC7A	PDX1	DCC													MIR4666A	FAF1																					DAZAP2	DOCK7	YBX1	FAM151A
				CARKD	CLHC1	ZEB1	DCC													MIR96	FAF2																					CD37	DOCK8	FOXP3	FAM155A
				AR	CLIC2	E2F4	DCDC1													MIR19A	FAM102A																					CGN	DOCK8	FOXP3	FAM159A
				C9orf9	CLIC2	GATA3	DCDC2B													MIR24-1	FAM103A1																					ADAM32	DOK2	YBX1	FAM163A
				CCAR2	CLIC2	E2F4	DCHS2													MIR320A	FAM104A																					ARL5B	DOK2	GATA2	FAM179A
				CEP104	CLIC2	AR	DCLK1													MIR29A	FAM105B																					CNIH4	DOK3	YBX1	FAM180A
				CEP63	CLIC2	FOXP3	DCLK3													MIR330	FAM110A																					CXorf56	DOK3	AR	FAM180B
				ATG10	CLIP4	SOX10	DCLRE1A													MIR203	FAM114A1																					DAZAP2	DOK3	E2F4	FAM182A
				ADAMTSL3	CLK1	FOXP3	DCLRE1B													MIR301B	FAM117A																					CALM3	DOK5	YBX1	FAM185A
				C4A	CLK1	NFIC	DCLRE1B													MIR186	FAM117B																					ARRDC2	DOK7	TFAP2C	FAM186B
				ARHGDIA	CLK2	YBX1	DCLRE1C													MIR4540	FAM118A																					BCCIP	DOLPP1	TFAP2C	FAM188B
				ATG16L1	CLK2	AR	DCN													MIR26B	FAM118B																					CREM	DOPEY1	GATA2	FAM193A
				C19orf57	CLK2	FOXP3	DCN													MIR15B	FAM122A																					DNMT1	DOPEY1	AR	FAM196A
				ALYREF	CLK2P	FOXA1	DCP1B													MIR15A	FAM122B																					CASP3	DPCR1	GATA2	FAM19A2
				AR	CLK2P	YBX1	DCP1B													MIR320A	FAM122C																					BCLAF1	DPH1	GATA3	FAM19A2
				B4GALNT2	CLK2P	FOXP3	DCST1													MIR301B	FAM126A																					CCDC91	DPH2	PRDM14	FAM19A2
				BRCA1	CLK2P	E2F4	DCTN5													MIR96	FAM126B																					CLINT1	DPH6	ETS1	FAM207A
				CCND1	CLK2P	AR	DDC													MIR670	FAM129B																					AGO3	DPH7	TFAP2C	FAM208B
				CIITA	CLK2P	GATA2	DDC													MIR15A	FAM133B																					CLINT1	DPM1	YBX1	FAM209A
				CIDECP	CLK3	HIF1A	DDIT4													MIR3618	FAM134A																					DAPK3	DPP3	TP73	FAM20A
				BAHD1	CLLU1	ETS1	DDR1													MIR137	FAM134B																					CLINT1	DPP7	HIF1A	FAM210A
				BTBD1	CLN3	GATA2	DDR1													MIR185	FAM134C																					AGO3	DPP8	AR	FAM212B
				CLN3	CLN6	E2F4	DDX11													MIR4295	FAM135A																					CLINT1	DPP8	GATA2	FAM213B
				CC2D2A	CLN8	GATA3	DDX11L2													MIR320A	FAM13A																					CDK2	DPRXP4	GATA2	FAM216A
				AVPR2	CLNS1A	SRSF1	DDX12P													MIR186	FAM154B																					CDC26	DPT	AR	FAM217A
				ATG5	CLOCK	GATA2	DDX23													MIR205	FAM155A																					CDC26	DPY19L2P1	YBX1	FAM218A
				ANKRD13D	CLPB	NFIC	DDX26B													MIR1227	FAM156A																					ANXA7	DPY19L2P2	ETS1	FAM221A
				A2ML1	CLRN3	WDR74	DDX28													MIR1270-1	FAM156A																					AGO3	DPY19L3	GATA2	FAM222B
				ANKRD28	CLRN3	ANKRD16	DDX31													MIR1278	FAM156A																					AGO3	DPY30	YBX1	FAM226A
				ARMC6	CLRN3	BRPF3	DDX31													MIR1270-1	FAM156B																					CALCOCO2	DPYD	ETS1	FAM227B
				ATG13	CLSPN	HNRNPM	DDX31													MIR1278	FAM156B																					DDAH1	DPYSL2	AR	FAM25C
				CEP89	CLSTN1	TRAF2	DDX31													MIR32	FAM160A2																					CDK2	DPYSL3	GATA2	FAM26D
				CIZ1	CLTA	ZNF645	DDX31													MIR7-1	FAM160B1																					AGO3	DR1	GATA2	FAM3A
				ANLN	CLTB	E2F4	DDX41													MIR16-2	FAM161A																					CLDN20	DRAP1	YBX1	FAM3B
				ACP1	CLTC	SRP72	DDX50													MIR29C	FAM167A																					CDC26	DRD2	YBX1	FAM3D
				ALKBH5	CLTC	MRPS12	DDX51													MIR4500	FAM168A																					CDC26	DRD5	NFIC	FAM46C
				CAMKK2	CLTC	SARDH	DDX51													MIR421	FAM168B																					BCDIN3D-AS1	DRG1	GATA2	FAM53A
				ALKBH3-AS1	CLU	TTC28	DDX51													MIR429	FAM169A																					CCNA2	DRG2	ETS1	FAM58A
				ANKRD2	CLU	ALG1	DDX55													MIR494	FAM169A																					BCDIN3D	DROSHA	HIF1A	FAM60A
				C12orf44	CLUHP3	BUB3	DDX55													MIR4319	FAM169B																					DNM1	DSC2	NRF1	FAM60A
				ARF3	CMPK1	CCNC	DDX55													MIR670	FAM169B																					CDC27	DSCAM	GATA1	FAM65C
				ACP6	CMTM3	CPSF6	DDX55													MIR429	FAM175A																					CDC26	DSCAM-AS1	GATA2	FAM71A
				CLK2P	CMTM5	FBXO22	DDX55													MIR326	FAM184A																					CLINT1	DSCAM-IT1	AR	FAM71B
				AAMDC	CMTM6	NIFK	DDX55													MIR182	FAM188A																					ARRB2	DSCAML1	GATA2	FAM71E1
				ANP32E	CMYA5	NONO	DDX55													MIR5693	FAM192A																					ATG7	DSCC1	SP1	FAM78B
				CARD9	CNBD1	RAD18	DDX55													MIR1292	FAM193B																					CLINT1	DSCR3	E2F4	FAM81B
				BUB1B	CNGA4	SRP72	DDX55													MIR27A	FAM193B																					AMPD2	DSG3	ETS1	FAM83A
				CD14	CNGA4	STIP1	DDX55													MIR30D	FAM199X																					CHMP1A	DSG3	YBX1	FAM83B
				CD14	CNIH2	E2F4	DDX56													MIR1200	FAM208B																					CDK2	DSG4	AR	FAM83C
				AKT1	CNIH3	SYMPK	DDX56													MIR24-1	FAM211A-AS1																					BBIP1	DSN1	ZEB1	FAM84A
				ABL1	CNIH4	MAFG	DEDD2													MIR3140	FAM211A-AS1																					C5orf15	DSN1	AR	FAM86B1
				ARRB2	CNIH4	ZEB1	DEDD2													MIR424	FAM213B																					CCNDBP1	DSN1	E2F4	FAM86B1
				CLCN1	CNIH4	YBX1	DEFB1													MIR3913-2	FAM32A																					CLINT1	DSN1	AR	FAM86DP
				CLRN1-AS1	CNIH4	TP73	DEFB129													MIR21	FAM3C																					COX6A1	DSN1	AR	FAM86EP
				CMPK1	CNIH4	RELA	DEFB4A													MIR93	FAM45A																					AQP2	DSP	TP73	FAM87B
				ABCC3	CNKSR1	GATA3	DEGS2													MIR26B	FAM49B																					DMD	DSP	TREX2	FAM90A1
				CD14	CNKSR2	KLF4	DENND1A													MIR1256	FAM50B																					DNAJC19	DSP	SOX5	FAM91A1
				CACNB3	CNN3	YBX1	DENND1A													MIR301B	FAM53A																					DPF3	DSP	AHR	FAM98B
				B9D2	CNNM2	ETS1	DENND1C													MIR185	FAM53B																					CDC26	DSPP	ARNT	FAM98B
				CBX2	CNNM2	GATA2	DENND2A													MIR182	FAM53C																					AGO3	DST	ARNT::AHR	FAM98B
				CASP10	CNOT1	YBX1	DENND2A													MIR15B	FAM60A																					CYLC1	DST	BRCA1	FAM98B
				CC2D2A	CNOT6L	NFIC	DENND2C													MIR320A	FAM63B																					DNAJC9-AS1	DST	ETS1	FAM98B
				BASP1	CNOT7	SOX5	DENND2C													MIR29A	FAM65B																					BTN2A2	DSTN	FOXP3	FAM98B
				CD14	CNPY1	ETS1	DENND3													MIR19A	FAM69A																					CLUAP1	DSTYK	GATA2	FAM98B
				CD14	CNPY4	ETS1	DENND6A													MIR27B	FAM69A																					CDKN1A	DTHD1	HLTF	FAM98B
				ARHGAP5-AS1	CNST	E2F4	DEPDC1													MIR4306	FAM72B																					ARPC4	DTNA	NFATC2	FAM98B
				ANKRD28	CNTF	NFATC2	DEPDC1B													MIR4295	FAM73B																					CDC26	DTNA	NFIC	FAM98B
				BLID	CNTNAP3	AR	DEPDC7													MIR27A	FAM81A																					CEP63	DTNB	SOX10	FAM98B
				CEP63	CNTNAP4	ETS1	DEPDC7													MIR670	FAM83H																					BCAR1	DTNBP1	SPIB	FAM98B
				ADARB1	CNTRL	ETS1	DESI2													MIR186	FAM84A																					CCDC107	DTNBP1	TFAP2A	FAM98B
				AGAP3	CNTRL	NFIC	DEXI													MIR33A	FAM84A																					CTRL	DTNBP1	TFAP2C	FAM98B
				ATP10B	CNTRL	GATA2	DFNB59													MIR107	FAM98A																					AK3	DTWD2	HIF1A	FANCD2OS
				ATXN10	CNTRL	GATA2	DGAT2													MIR933	FANCA																					CLINT1	DTX3	NCAPD3	FANCG
				BTNL2	CNTRL	YY1	DGKB													MIRLET7F1	FANCA																					CCNG1	DTYMK	FOXP3	FANCM
				C1GALT1	CNTRL	RUNX1	DGKG													MIR16-2	FANCC																					CLINT1	DTYMK	FOXP3	FANK1
				CNKSR3	CNTRL	YY1	DGKH													MIR298	FANCC																					CLINT1	DUOXA1	AR	FAR2
				CNNM1	CNTRL	YBX1	DGKI													MIR4534	FANCD2																					CLINT1	DUOXA2	BRCA1	FARP1
				CCDC153	CNTROB	YBX1	DGUOK													MIR4464	FANCF																					CDK5	DUS2	ZEB1	FARP1
				CCT6B	CNTROB	ZEB1	DHCR24													MIR3656	FANCI																					ATG12	DUS3L	ETS1	FARP2
				CLIC2	CNTROB	BRCA1	DHDDS													MIR4306	FANCL																					B3GNT4	DUSP1	GATA2	FARSA
				BACE2	COA3	FOXC1	DHDDS													MIR155	FAR1																					BICD1	DUSP1	FOXP3	FARSB
				CEP63	COA3	NFIC	DHDDS													MIR15B	FARS2																					ACER2	DUSP2	YY1	FAS
				AGO2	COA5	PDX1	DHDDS													MIR4689	FARSA																					CC2D2A	DUSP22	ZEB1	FAS
				AR	COA5	ZEB1	DHDDS													MIR3128	FAS																					BAX	DUSP26	SOX10	FASLG
				ASS1	COA5	ETS1	DHDH													MIR4500	FAS																					CDC42	DUSP27	KLF4	FASTK
				BCL2L1	COA5	SP1	DHFR													MIR5095	FAS																					C6orf136	DUSP28	TFAP2A	FASTK
				C1orf189	COA5	NFIC	DHH													MIR106B	FASTK																					CMIP	DUSP5P1	YY1	FASTK
				CCDC22	COG2	BRCA1	DHRS1													MIR301A	FASTK																					CSDE1	DUSP5P1	ETS1	FASTKD1
				CD99	COG5	ETS1	DHRS1													MIR4804	FASTKD3																					DDX47	DUSP6	STAT3	FAT2
				CLIC4	COG7	FOSL2	DHRS1													MIR3615	FAU																					BAIAP2	DUX4L4	TP73	FBLN1
				ACD	COL20A1	GATA2	DHRS1													MIR3167	FAXC																					CDK2AP2	DUX4L6	SOX10	FBN3
				ATG16L1	COL26A1	NFIC	DHRS1													MIR4531	FBF1																					CCDC6	DUX4L7	NR4A2	FBRS
				CEP44	COL4A3BP	NR3C1	DHRS1													MIR22HG	FBL																					ANXA11	DYDC2	ZEB1	FBXL16
				CCDC69	COL6A3	SOX10	DHRS1													MIR429	FBLN1																					CLINT1	DYM	ETS1	FBXL22
				CHMP5	COL6A3	ZNF354C	DHRS1													MIR98	FBXL12																					C4BPB	DYNC1H1	ESR1	FBXL6
				CEP164	COLCA1	AR	DHRS12													MIR23A	FBXL14																					DOCK9	DYNC1H1	NFIC	FBXL7
				ARHGAP31	COLEC10	GATA2	DHRS12													MIR30E	FBXL14																					ADAMTS8	DYNC1I1	FOXP3	FBXO15
				CBL	COLEC10	YBX1	DHRS12													MIR498	FBXL14																					AOAH	DYNC1I1	ETS1	FBXO16
				CCDC152	COLQ	GATA2	DHRS13													MIR148B	FBXL19																					BEAN1	DYNC1I1	GATA2	FBXO2
				C22orf23	COMMD1	GATA1	DHRS3													MIR378E	FBXL20																					DLC1	DYNC1I1	RPA3	FBXO22
				CEP135	COMMD1	ESR1	DHRS4-AS1													MIR4306	FBXL5																					A1BG	DYNC1I2	ETS1	FBXO3
				BTBD16	COMMD2	AR	DHRS4L2													MIR454	FBXO10																					APP	DYNC1I2	BRCA1	FBXO30
				C22orf23	COMMD2	FOXP3	DHRS7													MIR1278	FBXO11																					DNAH12L	DYNC1LI1	ETS1	FBXO4
				C22orf23	COMMD3	FOXP3	DHRS9													MIR4703	FBXO18																					CHMP1A	DYNC1LI2	SPI1	FBXO42
				C10orf90	COMMD5	AR	DHRSX													MIR197	FBXO21																					CD79B	DYNLL1	GATA2	FBXO43
				C1orf158	COMMD5	GATA2	DHX16													MIR613	FBXO22																					CYLD	DYNLL1	TFAP2C	FBXO46
				C1orf180	COMMD5	MRPS12	DHX30													MIR1229	FBXO25																					DNAJC21	DYNLL1	ETS1	FBXO47
				C22orf23	COMMD5	ETS1	DHX33													MIR301B	FBXO28																					DOK4	DYNLL1	NUP50	FBXO5
				C2orf73	COMMD5	RC3H2	DHX35													MIR873	FBXO3																					CFL2	DYNLL2	SOX5	FBXO8
				C7orf57	COMMD5	ZNF317	DHX35													MIR93	FBXO31																					CCDC112	DYRK1A	CLIC4	FBXO9
				CEP76	COMMD5	TP73	DHX37													MIR548F1	FBXO33																					CELP	DYRK1A	ARHGEF1	FBXW12
				C11orf57	COMMD7	E2F4	DHX38													MIR3909	FBXO34																					BTBD17	DYRK1B	PHC3	FBXW12
				BDH1	COMMD8	GATA2	DHX58													MIR494	FBXO34																					C14orf166B	DYRK1B	ZBTB20	FBXW12
				C20orf26	COMMD8	PWWP2B	DHX8													MIR29C	FBXO41																					CDCP2	DYRK1B	GATA2	FCAMR
				C22orf23	COMMD8	ETS1	DICER1-AS1													MIR320A	FBXO42																					DBNL	DYRK2	YBX1	FCER1G
				CEP41	COMMD8	ZEB1	DIO2													MIR301B	FBXO48																					ANXA2	DYRK3	GATA2	FCER2
				C10orf95	COMMD9	ETS1	DIO3OS													MIR589	FBXO7																					AKR1C1	DYSF	ETS1	FCGBP
				C11orf30	COMMD9	ZEB1	DIP2C													MIR4295	FBXO9																					AKR1C2	DYSF	FOXP3	FCGR3B
				C11orf44	COMMD9	HLTF	DIRAS1													MIR3165	FBXW2																					BLOC1S1	DYSF	NFKB1	FCGRT
				C11orf54	COMMD9	AR	DIRC1													MIR222	FBXW5																					C9orf153	DYX1C1	SOX5	FCHO2
				C11orf57	COMMD9	ASB10	DISC1													MIR147A	FBXW7																					CES4A	DYX1C1	ZEB1	FCHSD1
				C22orf23	COMMD9	HSF1	DISC1													MIR98	FCGR2B																					CLDN6	DYX1C1	YBX1	FCN1
				C2orf42	COMMD9	RBM12B	DISC1													MIR320E	FCGR3A																					CLLU1	DYX1C1	GATA2	FCN3
				C2orf49	COMMD9	TRIM10	DISC1													MIR330	FCGR3A																					CLLU1OS	DYX1C1	TAL1	FCRL1
				BASP1P1	COPA	TTC7B	DISC1													MIR29A	FCHO1																					COMMD9	DYX1C1	E2F4	FCRL2
				CAPN1	COPA	AR	DISC2													MIR29C	FCHO1																					CPNE4	DYX1C1	FOXP3	FCRL3
				ALDH3B2	COPB1	AR	DISP1													MIRLET7DHG	FCHSD2																					CPS1	DYX1C1	YBX1	FCRLA
				ALKBH3-AS1	COPB1	ETS1	DISP2													MIR1206	FDFT1																					CRB3	DYX1C1	YBX1	FCRLB
				ANKRD20A5P	COPB1	AR	DIXDC1													MIR147A	FEM1C																					CRIM1	DYX1C1	ETS1	FDFT1
				ANKRD30B	COPB1	BRCA1	DIXDC1													MIR30C1	FEN1																					CRISP2	DYX1C1	ETS1	FDPS
				ATRNL1	COPB1	E2F4	DIXDC1													MIR429	FERMT2																					CSF1R	DYX1C1	ETS1	FDX1
				CD209	COPB1	ETS1	DIXDC1													MIR3685	FES																					CSF2	DYX1C1	GATA2	FDXR
				CDH9	COPB1	GATA2	DIXDC1													MIR181A2HG	FEZ2																					CSMD2	DYX1C1	YBX1	FECH
				CDK7	COPB1	NFIC	DIXDC1													MIR301B	FGD5-AS1																					CST4	DYX1C1	GATA1	FER1L6
				ATP1A1	COPE	SP1	DIXDC1													MIR374B	FGF18																					CST5	DYX1C1	YBX1	FETUB
				CLRN1-AS1	COPG1	NFIC	DKK1													MIR203	FGF2																					CT45A1	DYX1C1	YBX1	FFAR1
				ASB3	COPS3	HIF1A	DLC1													MIR5000	FGFR1OP																					CTDNEP1	DYX1C1	KLF4	FGA
				ARHGEF12	COPS4	NFIC	DLC1													MIRLET7G	FGFR1OP																					CTPS2	DYX1C1	SPIB	FGA
				C21orf128	COPS5	YBX1	DLC1													MIR26B	FGFR1OP2																					CTSH	DYX1C1	SOX5	FGD1
				CAMTA1	COPS5	ETS1	DLEC1													MIR4659A	FGFR1OP2																					CTSK	DYX1C1	ETS1	FGD3
				CCDC135	COPS5	ETS1	DLEU1													MIR548D1	FGFR1OP2																					CYP2C8	DYX1C1	ZEB1	FGF1
				CCR10	COPS5	FOXP3	DLEU1													MIR92B	FGFR2																					CYP4F62P	DYX1C1	YBX1	FGF10
				ANKRD34C	COPS6	MZF1	DLG2													MIR3180-3	FGL1																					CYSTM1	DYX1C1	FOXC1	FGF13
				ACD	COPS7A	NR2E3	DLG2													MIR203	FGL2																					DCAF4L1	DYX1C1	SOX10	FGF13
				CAPZA1	COPS7A	GATA2	DLG3													MIR3671	FGR																					DCST1	DYX1C1	AR	FGF14-IT1
				ACTG1	COPS8	HLTF	DLG3													MIRLET7F1	FH																					DEFB116	DYX1C1	ETS1	FGF17
				CEP89	COQ2	NR4A2	DLG3													MIR933	FHOD1																					DEGS1	DYX1C1	GATA2	FGF19
				BAHD1	COQ7	SP1	DLG3													MIR30D	FHOD3																					DENND5B-AS1	DYX1C1	SP1	FGF2
				ARRB2	CORIN	GATA2	DLG4													MIR125A	FIBP																					DLG2	DYX1C1	PRDM14	FGF20
				ARHGAP4	CORO1A	MAFG	DLG4													MIR381	FILIP1L																					DPY19L2P4	DYX1C1	TP73	FGF5
				ARPC5	CORO1A	NFIC	DLG4													MIR3976	FIP1L1																					DPYSL5	DYX1C1	GATA2	FGF8
				CASP6	CORO1B	NR4A2	DLG4													MIR4280	FIP1L1																					DTNA	DYX1C1	ZEB1	FGF9
				CHST7	CORO2A	SPI1	DLG4													MIR3146	FIS1																					DYDC2	DYX1C1	FOXP3	FGFBP2
				AHCYL2	CORO6	TFAP2A	DLG4													MIR301B	FKBP11																					AKAP9	E2F3	ETS1	FGFBP3
				CHI3L2	CORO7	ZEB1	DLG4													MIR301B	FKBP1A																					ALB	E2F3	SOX5	FGFR1
				ALKBH3-AS1	COTL1	ZNF354C	DLG4													MIR550A1	FKBP3																					BMS1P17	E2F3	SOX10	FGFR2
				CEP76	COX10	TFAP2C	DLG5													MIR29C	FKBP4																					BMS1P18	E2F3	YY1	FGFR2
				ABL1	COX15	GATA2	DLGAP1													MIR155HG	FKBP5																					C15orf54	E2F3	NFE2L1	FGFR3
				BAK1	COX19	ARNT	DLGAP2													MIR3125	FKBP5																					DGKB	E2F3	ZEB1	FGFR4
				ATG16L1	COX4I1	NFE2L1	DLGAP2													MIR3685	FKBP8																					ASPH	E2F6	NFIC	FGFRL1
				BCL2L1	COX5A	NFIC	DLGAP4													MIR4668	FKBP8																					BCL2L1	E2F6	AR	FGGY
				AGO1	COX6B1	SP1	DLL1													MIR378E	FKBPL																					CD86	E2F6	ETS1	FGGY
				CLDN15	COX6C	YBX1	DLL3													MIR5088	FLAD1																					CDC14C	E2F6	GATA2	FGGY
				CAPZA2	COX7B	GATA2	DLL4													MIR320A	FLJ10038																					ANGPT2	EAF1	YBX1	FGGY
				ATG16L1	CPA2	ETS1	DLX1													MIR182	FLNB																					CRX	EAF1	MAFG	FHL2
				AHI1	CPA3	BRCA1	DLX2													MIR182	FLOT1																					DAZAP2	EAF1	ETS1	FHL5
				ATG16L1	CPA4	NFYB	DLX2													MIR30C1	FLOT2																					CBX8	EAPP	GATA2	FICD
				ATG16L1	CPA6	MZF1	DLX3													MIR26B	FLVCR1																					CENPJ	EARS2	AR	FIG4
				ANLN	CPB1	MZF1	DLX5													MIR4306	FMNL3																					CNIH4	EBAG9	MAFG	FIGN
				ARHGAP9	CPB2	YBX1	DMAP1													MIR222	FMR1																					CST2	EBF1	GATA2	FITM1
				ATG16L1	CPB2-AS1	ESR2	DMBT1													MIR93	FMR1																					ATG12	EBNA1BP2	ETS1	FITM2
				APTX	CPD	YBX1	DMBT1													MIR3162	FN1																					APAF1	ECD	ASB16	FIZ1
				ASXL1	CPE	AR	DMC1													MIR3658	FN1																					BRCA1	ECD	MAX	FJX1
				CCDC74B	CPLX2	YBX1	DMC1													MIR4664	FNBP1																					BST2	ECD	FOXP3	FKBP10
				CC2D2A	CPLX3	GATA2	DMD													MIR141	FNBP1L																					CCDC181	ECD	YBX1	FKBP11
				ATG16L1	CPM	MAFG	DMD													MIRLET7G	FNDC3A																					DIRAS3	ECD	ARNT::AHR	FKBP1A
				ATP5G1	CPNE2	NFIC	DMD													MIR20A	FNDC3B																					DYX1C1	ECD	BRCA1	FKBP1B
				ATG13	CPNE3	PRDM14	DMD													MIRLET7G	FNIP1																					ACSF3	ECE2	BUB3	FKBP4
				CASP1	CPNE5	SPI1	DMD													MIR32	FNIP2																					BAIAP2	ECE2	NFIC	FKBP5
				ATG13	CPNE6	STAT3	DMD													MIR15B	FNTA																					DPYSL2	ECE2	ETS1	FKBP8
				ACTB	CPNE9	USF1	DMD													MIR4464	FOS																					ACLY	ECH1	ETS1	FLCN
				ATG16L1	CPOX	GATA2	DMRT1													MIR429	FOSL1																					ALG1L9P	ECHS1	GATA2	FLI1
				APOM	CPPED1	NFIC	DMRTA2													MIR30B	FOXA1																					BHLHB9	ECHS1	FOXP3	FLII
				ARHGAP6	CPPED1	YBX1	DMRTC1													MIR200A	FOXC1																					BMP10	ECHS1	E2F4	FLJ13197
				BCL2L11	CPS1	E2F4	DMRTC2													MIR4306	FOXD2-AS1																					CORO6	ECHS1	YBX1	FLJ16171
				COA5	CPS1	GATA2	DMTF1													MIR1914	FOXJ3																					CRTC3	ECHS1	YBX1	FLJ25758
				COG7	CPS1	GATA2	DMTN													MIR4638	FOXK1																					CSF1	ECHS1	GATA2	FLJ33360
				COL23A1	CPS1	AHR	DMXL2													MIR1296	FOXM1																					DPYSL2	ECI2	FOXP3	FLJ33534
				ATG16L1	CPS1-IT1	E2F4	DNAAF2													MIR301B	FOXN2																					AGO2	ECSIT	YBX1	FLJ42393
				CEP135	CPSF3L	AR	DNAH10													MIR4451	FOXO1																					CLINT1	ECSIT	AR	FLJ44313
				ATG16L1	CPSF7	E2F4	DNAH12													MIR421	FOXO3																					DDC	ECT2L	GATA1	FLJ45079
				CD2BP2	CPT1A	GATA2	DNAH14													MIR301A	FOXP1																					ARRB1	EDA2R	YBX1	FLJ45974
				AZI2	CPVL	GATA2	DNAH17													MIR4638	FOXP1																					CCNG1	EDARADD	CTCF	FLNB
				CEP44	CR1L	YBX1	DNAH2													MIR182	FOXRED2																					ASAP1-IT1	EDC3	NFIC	FLNC
				ATG13	CRABP2	GATA2	DNAH3													MIR1244-1	FRAT1																					CHCHD7	EDC3	GATA2	FLOT2
				ATG16L1	CRABP2	TP73	DNAH8													MIR15A	FRAT2																					CXorf38	EDC3	ARNT	FLT1
				ARRDC4	CRAT	E2F4	DNAH9													MIR24-1	FRG1																					CDC5L	EDN1	GATA2	FLT1
[truncated: 37,850 more rows]
[truncated: 28 more columns]

## Sheet: S1B_HVCN
S1B Table. Each edge of the HVCNs at the first and second infection stages
First infection stage																																		Second infection stage
Viral PPI		Interspecies PPI		Human PPI		Human GRN		Human GRN		Human GRN		Human GRN		Viral GRN		Human miR regulation		Human miR regulation		Human miR regulation		Human miR regulation		Human miR regulation		Viral miR regulation		Viral miR regulation		Viral miR regulation		Viral miR regulation		Viral PPI		Interspecies PPI		Human PPI		Human GRN		Human GRN		Human GRN		Human GRN		Human GRN
Viral protein A	Viral protein B	Viral protein A	Human protein B	Host protein A	Host protein B	Human TF	Human gene	Human TF	Human MIR	Human TF	Human lncRNAs	Human TF	Viral MIR	Viral TF	Human gene	Human MIR	Human gene	Human MIR	Human MIR	Human MIR	Human lncRNAs	Human MIR	Viral MIR	Human MIR	Viral gene	Viral MIR	Viral gene	Viral MIR	Human gene	Viral MIR	Human MIR	Viral MIR	Human lncRNAs	Viral protein A	Viral protein B	Viral protein A	Human protein B	Host protein A	Host protein B	Human TF	Human gene	Human TF	Human MIR	Human TF	Human lncRNAs	Human lncRNAs	Human gene	Human TF	Viral gene
BBRF3	BdRF1	BBRF3	NUCB1	CARD9	SLAIN1	ETS1	AZI2	ETS1	MIR23A	ETS1	MIAT	ZEB1	MIRebv-miR-BART1-3p	BZLF1	CLOCK	MIR15A	AP2A1	MIR320A	MIR4755	MIR4295	AFG3L1P	MIR346	MIRebv-miR-BART5	MIR1233-1	BZLF1	MIRebv-miR-BART5	EBNA2	MIRebv-miR-BHRF1-1	HUWE1	MIRebv-miR-BART10	MIR590	MIRebv-miR-BART6-5p	SNHG1	BPLF1	BCRF1	BCRF1	IL10RA	IL10RA	EIF2AK2	TP73	BAX	YBX1	MIR600HG	RUNX2	AFG3L1P	AFG3L1P	CLIC5	SPIB	BCRF1
BFRF3	BARF1	BBRF3	HOMER3	CARD9	NFATC1	ETS1	C22orf39	ZEB1	MIR148B	ETS1	SNHG10			BZLF1	NAT1	MIR15A	BANP	MIR4295	MIR92A1	MIR4500	AFG3L1P							MIRebv-miR-BART15	AHCYL1					BPLF1	BALF3	PSMA3	BVRF1	PSMA3	ST3GAL3	TP73	CCL23	YBX1	MIR7-3HG	TP73	LINC00114
BFRF3	BHRF1	NUCB1	BBRF3	CARD9	PLCD1	ETS1	CD200R1L	ZEB1	MIR185	ETS1	SNHG11			BZLF1	UGT2B15	MIR15A	CHEK1	MIR421	MIR21	MIR206	LINC00482							MIRebv-miR-BART15	INSIG1					BORF1	BVRF1	EBNA1	PML	PML	SIRT6	TP73	GPBAR1	SPIB	MIR107	YBX1	TCL6
BFRF3	BcLF1	BHRF1	PTK7	CARD9	OR52A1	ETS1	CD46	ZEB1	MIR30D	ETS1	SNHG5					MIR15A	CREM	MIR761	MIRLET7D	MIR4465	SNHG5							MIRebv-miR-BART19-3p	ANGEL2					BORF1	BBLF2/BBLF3	BNLF2b	PRKACB	PRKACB	BLOC1S2	TP73	GPR62	SPIB	MIR320A	YBX1	TMEM191A
BHRF1	BFRF2	PTK7	BHRF1	CARD9	ESYT1	ETS1	CD8A	AR	MIR101-2	ETS1	SNHG8					MIR15A	HSH2D											MIRebv-miR-BART6-5p	CD83					BORF1	BLLF3	BNLF2b	TNFRSF10D	PRKACB	CCT4	TP73	JAM3	CTCFL	MIR130B
BHRF1	BFRF3	BNLF2a	TGFB1I1	CARD9	MAL	ETS1	CHMP5	AR	MIR16-2	ETS1	SNHG9					MIR15A	OBFC1											MIRebv-miR-BART1-3p	CD80					BVRF1	BcLF1	PRKACB	BNLF2b	PRKACB	RPS3	TP73	OR10A6	ELF5	MIR155
BKRF2	BNLF2a	BNLF2a	SCO2	CARD9	SLC4A9	ETS1	DDR1	AR	MIR19B1	ESR1	LINC00476					MIR15A	P2RY6											MIRebv-miR-BART1-3p	NAT1					BALF3	BORF1	TNFRSF10D	BNLF2b	PRKACB	BCL2L13	YBX1	ABCA12	ZNF354C	MIR191
BKRF2	LMP1	LMP1	TRAF3	CARD9	MRPL2	ETS1	DHRS1	AR	MIR24-1	AR	HCG9					MIR15A	SSR4											MIRebv-miR-BART1-3p	RCHY1					BALF3	BBLF4	IKBKB	LMP1	PRKACB	HSD17B4	YBX1	ARRB2
BNLF2a	BKRF2	BNRF1	KANK2	CARD9	NAT1	ETS1	ESR2	AR	MIR30C1	AR	LINC00052					MIR15A	TXN											MIRebv-miR-BART1-3p	SCML2									PRKACB	ANO10	YBX1	CALCR
BNLF2a	BGLF1	BNRF1	DAXX	CARD9	SLC25A6	ETS1	FAM221A	AR	MIRLET7A1	AR	SNHG5					MIR301B	BECN1											MIRebv-miR-BART14	CLOCK									PRKACB	ELF2	YBX1	CCL19
BNLF2a	BcLF1	KANK2	BNRF1	NUCB1	IL10RA	ETS1	HSH2D	AR	MIRLET7C	GATA3	LINC00476					MIR301B	OXR1											MIRebv-miR-BART14	ERG									TNFRSF10D	GABRG1	YBX1	CCL3L1
LMP1	BKRF2	DAXX	BNRF1	NUCB1	MYC	ETS1	IL1RAP	ZNF354C	MIR182	GATA2	HCG9					MIR301B	SLAIN1											MIRebv-miR-BART14	OXR1									IKBKB	GNG5	YBX1	CLIC5
LMP1	BLLF2	BDLF1	CTSC	PTK7	RAC3	ETS1	JUNB	MYC	MIR320A	GATA2	KCNQ1DN					MIR301B	SYT16											MIRebv-miR-BART14	P2RY6									IKBKB	GPR137	YBX1	COLEC11
BORF1	BALF3	BDLF1	MAPK7	KANK2	APH1A	ETS1	MCOLN1	HLTF	MIR222	GATA2	LINC00052					MIR320A	RAD51											MIRebv-miR-BART14	PNMA5									IKBKB	TRIM3	YBX1	CRADD
BORF1	BDLF1	EBNA2	CD46	DAXX	TULP3	ETS1	NAT1	GATA2	MIR106B	GATA2	LINC00482					MIR320A	RELA											MIRebv-miR-BART14	PSMA3									IKBKB	NR2C1	YBX1	DAO
BALF3	BORF1	CD46	EBNA2	DAXX	RNF41	ETS1	PPCDC	GATA2	MIR29A	GATA2	MEG3					MIR320A	TRAF3IP2-AS1											MIRebv-miR-BART14	SLC6A20									IKBKB	FUT8	YBX1	DDC
BALF3	LMP2B	EBNA3B	PSME3	DAXX	ACIN1	ETS1	PRKAG1	GATA2	MIR29C							MIR320A	UBE2C											MIRebv-miR-BART14	TSPAN7									IKBKB	GNB5	YBX1	FRMD3
BALF3	BBLF4	EBNA3B	RBPMS	DAXX	KRT15	ETS1	PSD	GATA2	MIR93							MIR130B	MAPK9											MIRebv-miR-BART3	CLEC2D									IKBKB	BAX	YBX1	GPBAR1
BDLF1	BORF1	PSME3	BDLF2	DAXX	DCSTAMP	ETS1	PTH2	GATA2	MIRLET7C							MIR130B	PTPMT1											MIRebv-miR-BART3	SMU1									IKBKB	DACT3-AS1	YBX1	GPR149
BZLF1	EBNA2	RBPMS	EBNA3B	DAXX	CHMP5	ETS1	RDM1	YY1	MIR27B							MIR4295	ACIN1											MIRebv-miR-BART5	TNFRSF11B									IKBKB	DES	YBX1	GPR151
EBNA3B	BMRF1	RBPMS	BALF4	DAXX	BRCA1	ETS1	RGS17	YY1	MIR32							MIR301A	PPCDC											MIRebv-miR-BART4	RPL36A									IKBKB	PLAGL2	YBX1	GPR65
EBNA3B	BLLF2	RBPMS	BDLF4	DAXX	ATG16L1	ETS1	RNF41	SOX10	MIR29C							MIR301A	RCHY1											MIRebv-miR-BART10	IRF4									IKBKB	TAGLN3	YBX1	GRIN3B
BLLF2	EBNA3B	BFLF2	TGFB1I1	DAXX	DDR1	ETS1	SORBS2	SP1	MIR148B							MIR1181	WDR83																					IKBKB	RABEPK	YBX1	IL9
BLLF2	LMP2B	BALF4	RBPMS	DAXX	HDAC8	ETS1	TRAT1	SP1	MIR30E							MIRLET7D	HMGA1																					IKBKB	C20orf27	YBX1	IZUMO1
BLLF2	BLLF1	BALF4	TRAF1	DAXX	PTH2	ZEB1	BAIAP2									MIR596	ESR2																					IKBKB	IRAK4	YBX1	LACE1
BLLF2	LMP1	CTSC	BDLF1	DAXX	IGF1	ZEB1	FREM1									MIR596	SMC3																					IKBKB	RHNO1	YBX1	LDLRAD4
LMP2B	BARF0	MAPK7	BDLF1	DAXX	TNFRSF11B	ZEB1	JUNB									MIR1227	NPM1																					IKBKB	GABARAPL2	YBX1	MAP3K14
LMP2B	BGRF1/BDRF1	BDLF4	SCO2	DAXX	CCDC136	ZEB1	PLCD1									MIR933	APEX1																					IKBKB	GOSR2	YBX1	NCR3LG1
LMP2B	BdRF1	BDLF4	RBPMS	DAXX	MAL	ZEB1	RDX									MIR330	EFNA3																					IKBKB	RBM39	YBX1	NPFFR2
LMP2B	BRRF2	SCO2	BDLF4	CD46	ETS1	ZEB1	RGS17									MIR330	EHMT2																					IKBKB	EXOC1	YBX1	OR3A2
LMP2B	BTRF1	SCO2	BNLF2a	CD46	NFKB1	ZEB1	TRPV3									MIR330	FCGR3A																					IKBKB	FOXO3	YBX1	PAQR6
LMP2B	BALF3	TGFB1I1	BFLF2	PSME3	RNF41	ESR1	GPR133									MIR330	HDAC8																					IKBKB	TSPAN4	YBX1	PCDHB9
LMP2B	BDLF2	TGFB1I1	BNLF2a	PSME3	XIAP	ESR1	P2RY6									MIR320E	FCGR3A																					IKBKB	IZUMO1	YBX1	POU2F2
LMP2B	BFLF2	BLLF1	SIAH1	RBPMS	PTGFR	ESR1	SLC25A6									MIR320E	MTHFD1L																					IKBKB	PNKD	YBX1	PRSS3
LMP2B	BLLF2	BLLF1	HOMER3	RBPMS	KIAA1522	PTBP3	ARNTL2									MIR320E	PNMA5																					IKBKB	ANO10	YBX1	PTGER1
BFLF2	LMP2B	SIAH1	BLLF1	RBPMS	SH3GLB1	AR	APLNR									MIR107	DHRS4L2																					IKBKB	BLOC1S5	YBX1	S100A5
BALF4	BLRF2			RBPMS	FCGR3A	AR	C15orf60									MIR4638	APTX																					IKBKB	FRMD3	YBX1	SLC25A53
BDLF4	BFLF1			RBPMS	FHL3	AR	CHMP5									MIR4638	BAX																					IKBKB	GOLGA8A	YBX1	SLC43A3
BLLF1	EBNA3A			RBPMS	PLAU	AR	DHRS4L2									MIR4638	CEP152																					IKBKB	MAP3K14	YBX1	SLC50A1
BLLF1	BBLF1			RBPMS	ZEB1	AR	ESR2									MIR4638	HDAC8																					IKBKB	SMAD2	YBX1	ST3GAL3
BLLF1	BLLF1			RBPMS	CREM	AR	IL1RAP									MIR4638	PHB																					IKBKB	FTSJ1	YBX1	TRIM34
BLLF1	BLLF2			RBPMS	TMEM216	AR	JUNB									MIR4638	RCC1																					IKBKB	SPP1	FOXA1	AFAP1L2
				RBPMS	P2RY6	AR	PTK7									MIR4638	RPS3																					IKBKB	RDX	ELF2	PES1
				RBPMS	RELA	AR	RABL2A									MIR210HG	APH1A																					IKBKB	FOXD4L2	STAT3	NRP1
				RBPMS	APLNR	AR	RGS17									MIR210HG	BRCA1																					VCAM1	AFAP1L2	STAT3	RBPMS
				RBPMS	PRKAG1	AR	SIRT2									MIR155HG	CREM																					VCAM1	INS-IGF2	STAT3	SLC4A8
				RBPMS	RASSF9	AR	TP73									MIR155HG	HNRNPM																					VCAM1	PDE1B	SPIB	BCL11B
				RBPMS	TYRO3	TP73	FBLN1									MIR155HG	RARA																					VCAM1	GPR65	SPIB	BMP1
				RBPMS	CHST14	TP73	GPBAR1									MIR155HG	UBE2E1																					VCAM1	EIF5	SPIB	CSNK1G2
				RBPMS	PRKCB	ZNF354C	AZI2									MIR4457	RPS3																					VCAM1	EPB41L1	SPIB	FAM98B
				RBPMS	STAT5A	ZNF354C	BAIAP2									MIR4457	SLC25A6																					VCAM1	SLC19A1	SPIB	IL6ST
				RBPMS	MED1	ZNF354C	DHRS1									MIR27A	IRF4																					VCAM1	ABHD14B	SPIB	PNKD
				RBPMS	BRCA1	ZNF354C	PTGFR									MIR27A	PRKCB																					VCAM1	RUNX2	SPIB	RDX
				RBPMS	GH1	ZNF354C	RGS17									MIR3117	SLC1A5																					VCAM1	GFRA2	SPIB	SPP1
				RBPMS	STAT3	STAT3	OXR1									MIR3117	TNFRSF10B																					VCAM1	PNKD	SPIB	TRIM46
				RBPMS	SMARCA4	STAT3	STAT3									MIR1296	ASXL1																					VCAM1	IL6ST	SPIB	TSPAN4
				RBPMS	JUNB	TRIM28	ACIN1									MIR1296	BCAP31																					VCAM1	BHLHB9	WRAP53	HEATR2
				RBPMS	PAF1	MYC	ESR2									MIR1296	BRCA1																					VCAM1	RMND5A	NFATC2	CD40LG
				RBPMS	ATG16L1	MYC	JUNB									MIR1296	C22orf39																					PDE1B	VCAM1	NFATC2	FAM98B
				RBPMS	CD8A	MYC	RAD51									MIR1296	COLGALT1																					PDE1B	ST3GAL3	NFATC2	GNB5
				RBPMS	ASXL1	MYC	SLC25A6									MIR1296	EIF6																					PDE1B	ARHGDIB	NFATC2	PLCH1
				RBPMS	FBLN1	HLTF	OXR1									MIR1296	HDAC8																					PDE1B	FUT8	ZNF354C	CALCR
				RBPMS	IL1RAP	HLTF	PSD									MIR1296	MAPK9																					PDE1B	TCF4	ZNF354C	PSD
				RBPMS	CD83	HLTF	RBPMS									MIR1296	SIRT2																					PDE1B	ATP1A1OS	ZNF354C	TRIM46
				RBPMS	TRIM39	HLTF	RDX									MIR1296	SP1																					BAX	VCAM1	PLAGL2	PPARD
				RBPMS	HMGA1	GATA3	ERBB2									MIR1296	TULP3																					BAX	RRP12	FOXO3	NRP1
				RBPMS	FRMD1	GATA3	RGS17									MIR1296	UNC45A																					BAX	IKBKB	FOXO3	PLCH1
				RBPMS	FAM221A	GATA2	AZI2									MIR1296	ZEB1																					BAX	DACT3-AS1
				RBPMS	BMP1	GATA2	BMP1									MIR1296	ZNF559																					BAX	UBE2C
				RBPMS	NXT2	GATA2	CCDC136									MIR4469	ATG16L1																					BAX	GOLGA8DP
				RBPMS	HDAC8	GATA2	DDR1									MIR4469	CALM2																					BAX	PCBP2
				RBPMS	MAGEA3	GATA2	DHRS1									MIR4469	SOX10																					BAX	IFT74
				RBPMS	SCML2	GATA2	DNMT3A									MIR24-1	ATG5																					BDH1	GOLGA8DP
				RBPMS	C3orf17	GATA2	DYNC2LI1									MIR24-1	FAM211A-AS1																					BDH1	VCAM1
				RBPMS	PNRC2	GATA2	ERBB2									MIR624	CDKN2A																					RUNX2	EPHX1
				RBPMS	BECN1	GATA2	ESR2									MIR15B	BANP																					RUNX2	VCAM1
				RBPMS	SLC1A5	GATA2	FHL3									MIR15B	C22orf39																					RUNX2	ESR2
				RBPMS	GPBAR1	GATA2	FREM1									MIR15B	CHEK1																					TP73	SMAGP
				RBPMS	SCAF4	GATA2	FRMD1									MIR15B	HDAC8																					TP73	POU5F1
				RBPMS	FGF2	GATA2	HOMER3									MIR15B	IL10RA																					TP73	REXO1L2P
				RBPMS	NPDC1	GATA2	IGF1									MIR15B	PRKAG1																					TP73	TUBGCP2
				RBPMS	SMU1	GATA2	IL10RA									MIR15B	PUF60																					TP73	DNM3OS
				RBPMS	UBQLN1	GATA2	IL12RB1									MIR15B	SIRT2																					TP73	RPL17
				RBPMS	TSPAN7	GATA2	JUNB									MIR15B	TUFT1																					TUBGCP2	SMAD2
				RBPMS	OBFC1	GATA2	MDM1									MIR182	ESYT1																					TUBGCP2	DDHD2
				RBPMS	RAG1	GATA2	NR5A1									MIR182	SH3GLB2																					TUBGCP2	CHRDL2
				RBPMS	FOS	GATA2	OR52A1									MIR3613	CCDC136																					TUBGCP2	GLDN
				RBPMS	PPCDC	GATA2	PLCD1									MIR222	AZI2																					BCL2L13	LMO2
				RBPMS	RABL2A	GATA2	PPCDC									MIR200B	CHMP5																					BCL2L13	DDHD2
				RBPMS	AZI2	GATA2	PTGFR									MIR200B	OXR1																					BCL2L13	PTPN6
				RBPMS	MTHFD1L	GATA2	RGS17									MIR200B	TP73																					BCL2L13	PRKACB
				RBPMS	FAM71F2	GATA2	SH3GLB2									MIR200B	TYRO3																					BCL2L13	AP4S1
				RBPMS	BCAP31	GATA2	SLC26A5									MIR4464	FOS																					BCL2L13	DDX42
				RBPMS	SLC25A6	GATA2	SORBS2									MIR3150B	BAX																					BCL2L13	DDC
				RBPMS	BANP	GATA2	STAT5A									MIR3150B	TRIM28																					HSD17B4	MAPK1
				RBPMS	ZNF559	GATA2	TGFB1I1									MIR3150B	YY1																					HSD17B4	RBM39
				RBPMS	INSIG1	BRCA1	AZI2									MIR1206	CREM																					HSD17B4	AP4S1
				RBPMS	SH3GLB2	BRCA1	BANP									MIR1206	PAF1																					HSD17B4	LCORL
				CTSC	EEF1G	BRCA1	BMP1									MIR1206	PRKAG1																					HSD17B4	GLO1
				CTSC	ESR2	BRCA1	DHRS1									MIR1206	ZNF559																					TRIM46	YBX1
				MAPK7	MLH1	BRCA1	FGF2									MIR4458HG	TTC23																					TRIM46	TPM3
				MAPK7	IFT20	BRCA1	PPP2R1A									MIR4458HG	TYRO3																					TRIM46	FOXA1
				MAPK7	SLC26A5	BRCA1	PSD									MIR378E	DAXX																					TRIM46	LYAR
				SCO2	TMEM216	BRCA1	RDX									MIR378E	TRAF3																					TRIM46	TCTN1
				SCO2	HLTF	BRCA1	RGS17									MIR29A	PPCDC																					TRIM46	ARHGDIB
				SCO2	CD80	BRCA1	TYRO3									MIR92B	MAP1LC3A																					TRIM46	UNKL
				SCO2	FRMD1	STAT5A	IGF1									MIR27B	TRIM33																					TRIM46	HMBOX1
				SCO2	FRMD6-AS2	SMARCA4	JUNB									MIR4712	PSAP																					TRIM46	BANP
				SCO2	TMEM17	APTX	NCOA1									MIR3120	DHRS1																					TRIM46	CCDC57
				SCO2	FREM1	YY1	ATG16L1									MIR3120	NR5A1																					TRIM46	DES
				SCO2	PUF60	YY1	BMP1									MIR3120	PTPRH																					TRIM46	NCOA1
				TGFB1I1	PSAP	YY1	DNMT3A									MIR4645	PHB																					TRIM46	ADRBK2
				SIAH1	TP73	YY1	GRIA4									MIR4645	PTBP3																					YBX1	TRIM46
				SIAH1	OBFC1	YY1	OXR1									MIR4645	RAD51																					YBX1	CHML
				SIAH1	PSMA3	YY1	RARA									MIR1205	CEP128																					YBX1	DDX55
				SIAH1	SYT16	YY1	RGS17									MIR106B	CHEK1																					YBX1	PIAS2
				SIAH1	HDAC8	YY1	SORCS1									MIR106B	OXR1																					YBX1	NSUN2
				ETS1	AHCYL1	YY1	TRPM3									MIR106B	TRIM28																					YBX1	ZBED1
				ETS1	CD46	SOX10	AZI2									MIR421	CTSC																					FOXA1	TRIM46
				ETS1	COA5	SOX10	DHRS1									MIR421	ESR1																					FOXA1	RRP12
				ETS1	AZI2	SOX10	FREM1									MIR421	HNRNPF																					TCTN1	BLOC1S2
				ZEB1	S100A9	SOX10	NFATC1									MIR421	ZEB1																					TCTN1	TRIM33
				ZEB1	SLCO1B7	SOX10	OXR1									MIR16-2	FAM161A																					TCTN1	TRIM3
				ZEB1	RASSF9	SP1	GATA3									MIR1244-1	HNRNPM																					TCTN1	WRAP53
				ZEB1	PAF1	SP1	IRS2									MIR1244-1	SLC25A6																					TCTN1	CCT7
				ZEB1	NCOA1	SP1	OXR1									MIR3157	NPDC1																					TCTN1	TRIM46
				ZEB1	FAM221A											MIR20A	OXR1																					ST3GAL3	TRIM33
				ZEB1	TRPM3											MIR20A	TRAF1																					ST3GAL3	PDE1B
				ZEB1	SCML2											MIR96	XIAP																					ST3GAL3	PGR
				ZEB1	TUFT1											MIR4442	HLTF																					ST3GAL3	CREM
				ZEB1	PKD2											MIR4500	ETS1																					ST3GAL3	PCBP2
				ZEB1	ESR1											MIR4500	MAPK9																					ST3GAL3	LYAR
				ZEB1	S100A8											MIR4500	RAG1																					ST3GAL3	RPS3
				ZEB1	HNRNPM											MIR429	DHRS1																					ST3GAL3	STAT3
				ZEB1	HSH2D											MIR429	FBLN1																					ST3GAL3	TSNAX
				ZEB1	ATG16L1											MIR429	SLAIN1																					ST3GAL3	VPS39
				ZEB1	UBE2E1											MIR346	DDR1																					ST3GAL3	EPB41L1
				ZEB1	SORBS2											MIR1226	RPL31																					ST3GAL3	HMBOX1
				ZEB1	TRIM39											MIR942	EEF1G																					ST3GAL3	CNST
				ZEB1	RNF2											MIR4659A	ERG																					ST3GAL3	ENSA
				ZEB1	PIN1											MIR4659A	PNRC2																					ST3GAL3	DAZAP2
				ZEB1	PNMA5											MIR4659A	RAB7A																					PCBP2	UBE2C
				ZEB1	C6orf165											MIR19B1	ESR2																					PCBP2	PSD
				ZEB1	PLAU											MIR203	FGF2																					PCBP2	ST3GAL3
				ESR1	SLC22A9											MIR3162	FN1																					PCBP2	KIAA1598
				ESR1	GABARAPL1											MIR137HG	MED1																					PCBP2	PES1
				ESR1	IGF1											MIR137HG	PTPMT1																					PCBP2	LIAS
				ESR1	ESR2											MIR3653	HADHA																					PCBP2	POU5F1
				ESR1	MLH1											MIR4763	GRB2																					PCBP2	SLC50A1
				ESR1	SLC26A5											MIR193A	HDAC8																					PCBP2	BAX
				ESR1	ODF2											MIR193A	SLC1A5																					PCBP2	RNASEH1-AS1
				ESR1	AR											MIR1249	KPNA3																					PCBP2	PKIB
				ESR1	RPL36A											MIR1249	SMARCA4																					HOOK1	RASSF10
				ESR1	FHAD1											MIR1249	SORBS2																					HOOK1	ESR2
				ESR1	SEMA4G											MIR98	HMGA1																					RASSF10	TRIM3
				ESR1	PHB											MIR98	RNF41																					ESR2	OR10A6
				ESR1	GH1											MIR5194	HSP90AA1																					ESR2	DAO
				ESR1	ZNF559											MIR5194	YWHAZ																					ESR2	OR3A2
				ESR1	AZI2											MIR101-2	IFT20																					ESR2	IZUMO1
				ESR1	HLA-F-AS1											MIR29C	IL1RAP																					ESR2	GPR62
				ESR1	DCSTAMP											MIR29C	TRAF3																					ESR2	NPFFR2
				ESR1	MAGEA3											MIR30E	OXR1																					ESR2	IL9
				ESR1	ZNF584											MIR3685	JUN																					ESR2	POU2F2
				ESR1	USP11											MIR22	KAT5																					ESR2	TGIF2
				ESR1	SLC25A6											MIR22	NFATC1																					ESR2	HOOK1
				ESR1	TP73											MIR22	SORCS1																					ESR2	GTPBP4
				ESR1	ANGEL2											MIR761	OXR1																					ESR2	COLEC11
				ESR1	ZEB1											MIR21	MAPK10																					ESR2	CREBRF
				ESR1	GRIA4											MIRLET7G	MAPK8																					ESR2	TFEB
				ESR1	TULP3											MIR185	MYC																					ESR2	HSD11B1L
				ESR1	MDM1											MIR645	MYO19																					ESR2	C20orf27
				ESR1	KPNA3											MIR3654	NCK2																					ESR2	GPBAR1
				ESR1	DHRS4L2											MIR3654	SRPK2																					ESR2	RDX
				ESR1	PSMA3											MIR4737	NFKB1																					ESR2	AP4S1
				ESR1	ACIN1											MIR30D	NUCB1																					ESR2	DDX42
				ESR1	NAT9											MIR30D	RCC1																					ESR2	GRIN3B
				ESR1	SCAF4											MIR30D	SCAF4																					ESR2	TMPRSS3
				ESR1	FGF2											MIR454	PIN1																					ESR2	MCAT
				ESR1	SLC4A9											MIR454	PPP2R1A																					ESR2	CALCR
				ESR1	HSPA9											MIR93	RAD51																					ESR2	ATP1A1OS
				ESR1	NXT2											MIR32	TRAF3																					ESR2	YPEL4
				PNMA5	PHC2											MIR30C1	RPS14																					ESR2	TESPA1
				PNMA5	SEMA4G											MIR586	RPS3																					ESR2	PPFIA3
				PNMA5	GABARAPL1											MIR586	UBQLN1																					ESR2	PIKFYVE
				PNMA5	SYT16											MIR33B	SIAH1																					ESR2	LY75
				PNMA5	HADHA											MIR33B	TRAF3																					ESR2	ABHD12
				PNMA5	AR											MIR5190	TMEM17																					ESR2	FAM151B
				PNMA5	KIAA1522											MIR3909	SQSTM1																					ESR2	GPR151
				PNMA5	ERBB3											MIR3909	TTC23																					ESR2	RUNX2
				PNMA5	APEX1											MIRLET7A1	STAT1																					ESR2	OR9A2
				PNMA5	ESR2																																	ESR2	DDC
				PNMA5	PPP2R1A																																	ESR2	OSBPL3
				PNMA5	SIRT2																																	ESR2	TM2D2
				PNMA5	RPL31																																	ESR2	FOXD4L2
				PNMA5	ERG																																	ESR2	FRMD3
				PNMA5	HMGA1																																	ESR2	CCL19
				PNMA5	RGS17																																	ESR2	FAM122B
				PNMA5	TNFRSF10B																																	ESR2	CYB561D1
				PNMA5	NPDC1																																	ESR2	CHML
				PNMA5	TSPAN7																																	ESR2	DDX55
				PNMA5	ZEB1																																	ESR2	MFSD11
				PNMA5	HNRNPF																																	ESR2	DDHD2
				PNMA5	UNC45A																																	ESR2	BMP1
				PNMA5	PIN1																																	ESR2	IFT74
				PNMA5	UBE2C																																	ABCA12	HOOK1
				PNMA5	PTBP3																																	ABCA12	CCT4
				PNMA5	C15orf60																																	ABCA12	NUP155
				PNMA5	C22orf39																																	STAT3	ST3GAL3
				CHEK1	RCC1																																	STAT3	KIAA1598
				CHEK1	SH3GLB1																																	STAT3	PSD
				CHEK1	SLC25A6																																	STAT3	CHRDL2
				CHEK1	ARNTL2																																	STAT3	LACC1
				CHEK1	NINL																																	STAT3	EEF1E1
				CHEK1	RCHY1																																	STAT3	KIAA1324L
				CHEK1	GABARAPL1																																	STAT3	F3
				CHEK1	ERBB2																																	STAT3	JAM3
				CHEK1	AP2A1																																	STAT3	C1QTNF9B-AS1
				CHEK1	FN1																																	STAT3	ATP6V0C
				CHEK1	SREBF2																																	STAT3	UNKL
				CHEK1	PTBP3																																	STAT3	LDLRAD4
				CHEK1	ERBB3																																	STAT3	ALCAM
				CHEK1	C3orf17																																	STAT3	PCDHA13
				CHEK1	CEP152																																	STAT3	CLIC5
				CHEK1	BAIAP2																																	STAT3	PRSS3
				CHEK1	WDR83																																	STAT3	ENSA
				CHEK1	IL12RB1																																	STAT3	STOX1
				CHEK1	FAM221A																																	STAT3	INS-IGF2
				CHEK1	SMU1																																	STAT3	LMO2
				SLC25A6	CARD9																																	STAT3	KTN1
				SLC25A6	SMCP																																	STAT3	SLC14A1
				SLC25A6	JUN																																	STAT3	NFATC1
				SLC25A6	S100A8																																	STAT3	PLCH1
				SLC25A6	TRIM33																																	STAT3	PBRM1
				SLC25A6	SORCS1																																	S100A5	HEATR2
				SLC25A6	PTPMT1																																	S100A5	EGFR
				SLC25A6	CHEK1																																	HEATR2	HNRNPU
				SLC25A6	RPS3																																	HEATR2	DNM3OS
				SLC25A6	KAT5																																	HEATR2	PSD
				SLC25A6	SP1																																	HEATR2	GABARAPL1
				SLC25A6	GABARAPL1																																	HEATR2	SCARNA12
				SLC25A6	HSP90AA1																																	HEATR2	RAPGEFL1
				SLC25A6	FOXB1																																	HEATR2	SLC14A1
				SLC25A6	BANP																																	HEATR2	GPBAR1
				SLC25A6	MYO19																																	HEATR2	MCHR1
				SLC25A6	BRCA1																																	HEATR2	IL17RA
				SLC25A6	SMARCA4																																	HEATR2	RFPL1S
				SLC25A6	PAF1																																	HEATR2	CLCN2
				SLC25A6	MAL																																	HEATR2	SLC7A11-AS1
				SLC25A6	NCOA1																																	HEATR2	PKIB
				SLC25A6	FN1																																	HEATR2	TUBB2A
				SLC25A6	STAT1																																	HEATR2	OR9A2
				SLC25A6	FAM161A																																	HEATR2	RBPMS
				SLC25A6	MAP1LC3A																																	HEATR2	SLC25A53
				SLC25A6	UBE2E1																																	EGFR	STOX1
				SLC25A6	EBLN2																																	EGFR	EPS15L1
				SLC25A6	PKD2																																	EGFR	CXCL13
				SLC25A6	NPM1																																	EGFR	ZNF507
				SLC25A6	RPS14																																	EGFR	CARD8
				SLC25A6	MAPK9																																	EGFR	ZNF354C
				SLC25A6	ESR1																																	EGFR	BHLHB9
				SLC25A6	GNRH1																																	EGFR	FTSJ1
				SLC25A6	ODF2																																	EGFR	FAM122B
				SLC25A6	TXN																																	EGFR	LACC1
				SLC25A6	NR5A1																																	EGFR	FXYD3
				SLC25A6	AR																																	EGFR	SPINK6
				SLC25A6	C6orf165																																	EGFR	CD40LG
				SLC25A6	SMC3																																	EGFR	PIK3R3
				SLC25A6	GPR133																																	HNRNPU	SLC50A1
				SLC25A6	DHRS1																																	HNRNPU	NCR3LG1
				SLC25A6	OR11H2																																	HNRNPU	SPIB
				SLC25A6	ESR2																																	HNRNPU	FBXO4
				SLC25A6	ERBB2																																	HNRNPU	FAM151B
				SLC25A6	NAT9																																	HNRNPU	SPINK6
				SLC25A6	IRF4																																	HNRNPU	LACE1
				SLC25A6	RBPMS																																	HNRNPU	FRMD3
				ERBB3	TUFT1																																	HNRNPU	C16orf93
				ERBB3	S100A8																																	HNRNPU	CYB561D1
				ERBB3	TRIM33																																	HNRNPU	PAQR6
				ERBB3	OBFC1																																	HNRNPU	SLC43A3
				ERBB3	PTPMT1																																	HNRNPU	SLC4A8
				ERBB3	CHEK1																																	HNRNPU	PTGER1
				ERBB3	RELA																																	HNRNPU	GPR149
				ERBB3	GABARAPL1																																	HNRNPU	ABHD14B
				ERBB3	ESR2																																	HNRNPU	TFEB
				ERBB3	FOXB1																																	HNRNPU	HEATR2
				ERBB3	TTC23																																	HNRNPU	MAPKAP1
				ERBB3	MYO19																																	HNRNPU	APLN
				ERBB3	NFATC1																																	HNRNPU	FAM122B
				ERBB3	COLGALT1																																	SPIB	HNRNPU
				ERBB3	RPL31																																	TFEB	HNRNPU
				ERBB3	CALM2																																	TFEB	RPL17
				ERBB3	EBLN2																																	TFEB	CSNK1G2
				ERBB3	SLC6A20																																	TFEB	TGIF2
				ERBB3	MAPK9																																	TFEB	NFATC2
				ERBB3	FAM71F2																																	TFEB	YPEL4
				ERBB3	SRPK2																																	TFEB	SMAGP
				ERBB3	UBQLN1																																	TFEB	TUBB2A
				ERBB3	AR																																	TFEB	SLC43A3
				ERBB3	PNMA5																																	TFEB	ESR2
				ERBB3	C15orf60																																	TFEB	GRIK1
				ERBB3	C6orf165																																	NRP1	BCL11B
				ERBB3	CREM																																	NRP1	BDH1
				ERBB3	SLC22A9																																	NRP1	BLOC1S5
				ERBB3	PUF60																																	RRP12	SMAD2
				AR	SEMA4G																																	RRP12	FBXO4
				AR	RAG1																																	RRP12	MTDH
				AR	ALKBH3-AS1																																	RRP12	FOXA1
				AR	ERBB3																																	RRP12	BAX
				AR	RNF41																																	RRP12	EEF1E1
				AR	CACNA1C-AS4																																	RRP12	UTP23
				AR	SLAIN1																																	SMAD2	TNFSF4
				AR	OR11H2																																	SMAD2	TUBGCP2
				AR	CKB																																	SMAD2	EXOC1
				AR	RDM1																																	SMAD2	IKBKB
				AR	RABL2A																																	SMAD2	BHLHB9
				AR	COA5																																	SMAD2	TSNAX
				AR	TMEM17																																	SMAD2	RRP12
				AR	UBE2C																																	SMAD2	TSPAN4
				AR	ERG																																	SMAD2	RMND5A
				AR	SOX10																																	SMAD2	KIAA1324L
				AR	PLCD1																																	SMAD2	CARD8
				AR	SLC4A9																																	SMAD2	LIAS
				AR	ESR1																																	SMAD2	CAMLG
				AR	CCDC136																																	SMAD2	MTDH
				AR	CHMP5																																	SMAD2	MAPKAP1
				AR	PNMA5																																	GLDN	HSD17B4
				AR	SLC25A6																																	TCF4	HSD11B1L
				AR	RDX																																	TCF4	TUBGCP2
				AR	HPD																																	TCF4	FXYD3
				AR	PPP2R1A																																	TCF4	C1QTNF9B-AS1
				AR	CALM2																																	TCF4	PDE1B
				AR	EIF6																																	TRIM34	CREM
				AR	MTHFD1L																																	TRIM34	ARRB2
				AR	SRPK2																																	TRIM34	CCDC57
				RNF41	SMCP																																	TRIM34	RDM1
				RNF41	HADHA																																	TRIM3	TCTN1
				RNF41	NPM1																																	TRIM3	MALT1
				RNF41	RPS14																																	TRIM3	IKBKB
				RNF41	DAXX																																	ARRB2	CCL23
				RNF41	JAK2																																	ARRB2	NSUN2
				RNF41	KAT5																																	ARRB2	TRIM34
				RNF41	TRIM29																																	ARRB2	MCAT
				RNF41	GABARAPL1																																	ARRB2	CHML
				RNF41	KPNA3																																	ARRB2	RHNO1
				RNF41	GRB2																																	ARRB2	GRIK1
				RNF41	AR																																	ARRB2	FAM211A-AS1
				RNF41	HNRNPF																																	ARRB2	CARD8
				RNF41	WDR83																																	ARRB2	IPO5
				RNF41	ESR1																																	ARRB2	CCL3L1
				RNF41	APEX1																																	ARRB2	WHSC1
				RNF41	IFT20																																	ARRB2	ZBED1
				RNF41	RCC1																																	ARRB2	C16orf93
				RNF41	PIN1																																	RDM1	BMP1
				RNF41	RAB7A																																	RDM1	UBE3A
				RPS14	TTC23																																	RDM1	MAPK1
				RPS14	RGS17																																	RDM1	TRIM34
				RPS14	PRKAG1																																	TBC1D15	SLC19A1
				RPS14	CDKN2A																																	TBC1D15	CSRNP2
				RPS14	SLC25A6																																	TBC1D15	CSNK1G2
				RPS14	FHAD1																																	CSRNP2	BCL2L13
				RPS14	PSD																																	CSNK1G2	IPO5
				RPS14	DHRS4L2																																	DIABLO	MFSD11
				RPS14	DYNC2LI1																																	DIABLO	CCT7
				RPS14	FBLN1																																	DIABLO	COX11
				GRB2	ALKBH3-AS1																																	DIABLO	RFPL1S
				GRB2	FAM211A-AS1																																	DIABLO	TAGLN3
				GRB2	BAX																																	PPIP5K1	HCK
				GRB2	KCNJ15																																	PPIP5K1	DIABLO
				GRB2	PLCD1																																	PPIP5K1	NUP155
				GRB2	ZNF354C																																	POU2F2	ESR2
				GRB2	HLA-F-AS1																																	POU2F2	UBE3A
				GRB2	GNRH1																																	POU2F2	SLC1A5
				GRB2	YWHAZ																																	POU2F2	SSR4
				GRB2	IL10RA																																	FAM98B	RNASEH1-AS1
				GRB2	RNF41																																	FAM98B	CARD8
				GRB2	SLAIN1																																	FAM98B	CTCFL
				GRB2	FOS																																	FAM98B	CLCN2
				GRB2	SYT16																																	FAM98B	GLO1
				GRB2	HSP90AA1																																	NUP155	PML
				GRB2	NAT9																																	NUP155	REXO1L2P
				GRB2	NFATC1																																	CARD8	UROD
				GRB2	TRIM28																																	CARD8	UTP23
				GRB2	ATG5																																	CARD8	ARRB2
				GRB2	MYC																																	CARD8	FAM98B
				GRB2	TXN																																	CARD8	GOLGA8A
				RAB7A	RNF41																																	CARD8	SMAD2
				RAB7A	RARA																																	CARD8	TTC3
				HDAC8	SLAIN1																																	CARD8	OSBPL8
				HDAC8	EFNA3																																	CARD8	EGFR
				HDAC8	TRIM29																																	CTCFL	SLC7A11-AS1
				HDAC8	DAXX																																	CTCFL	ZNF507
				HDAC8	MRPL2																																	CTCFL	FAM211A-AS1
				HDAC8	EHMT2																																	CTCFL	COLEC11
				HDAC8	RBPMS																																	CTCFL	SLC25A53
				HDAC8	HPD																																	UBE3A	CRADD
				HDAC8	NFATC1																																	UBE3A	POU2F2
				HDAC8	MAPK10																																	UBE3A	ELF5
				HDAC8	GATA3																																	UBE3A	FUT8
				HDAC8	PPCDC																																	UBE3A	RDM1
				HDAC8	RDM1																																	UBE3A	PCDHB9
				HDAC8	SLC6A20																																	UBE3A	TTC3
				HDAC8	SIAH1																																	UBE3A	PPARD
				HDAC8	TRAF3IP2-AS1																																	MAPK1	EPHX1
				HDAC8	RNF2																																	MAPK1	SLC43A3
				HDAC8	MAPK8																																	MAPK1	DAZAP2
				HDAC8	CACNA1C-AS4																																	MAPK1	RDM1
				HDAC8	CHST14																																	MAPK1	IL17RA
				HDAC8	PLCD1																																	MAPK1	WHSC1
				HDAC8	RDX																																	MAPK1	HSD17B4
				HDAC8	SLCO1B7																																	CLIC5	STAT3
				HDAC8	MAGEA3																																	CLIC5	CNIH4
				CHMP5	PHC2																																	FXYD3	TCF4
				CHMP5	RPS3																																	FXYD3	EGFR
				CHMP5	EEF1G																																	FXYD3	UROD
				CHMP5	FRMD6-AS2																																	NFATC2	BANP
				CHMP5	FOXB1																																	NFATC2	EPS15L1
				CHMP5	NFATC1																																	NFATC2	SCARNA12
				CHMP5	BMP1																																	NFATC2	TFEB
				CHMP5	ODF2																																	NFATC2	SHISA9
				CHMP5	CDKN2A
				CHMP5	APTX
				CHMP5	AR
				CHMP5	USP11
				CHMP5	HUWE1
				CHMP5	JUN
				CHMP5	SMC3
				CHMP5	MAPK8
				CHMP5	KAT5
				CHMP5	YY1
				CHMP5	CEP128
				CHMP5	RAD51
				CHMP5	GRB2
				CHMP5	PHB
				CHMP5	BAX
				CHMP5	PIN1
				CHMP5	NINL
				CHMP5	SREBF2
				CHMP5	HSPA9
				CHMP5	DAXX
				CHMP5	YWHAZ
				STAT3	TRIM33
				STAT3	PSD
				STAT3	HSP90AA1
				STAT3	ESR2
				STAT3	RAD51
				STAT3	ERBB2
				STAT3	HNRNPM
				STAT3	PIN1
				STAT3	RBPMS
				STAT3	STAT3
				STAT3	CDKN2A
				STAT3	ESYT1
				STAT3	CEP128
				STAT3	TRPV3
				STAT3	NFATC1
				STAT3	PPP2R1A
				STAT3	DNMT3A
				STAT3	MTHFD1L
				STAT3	TRAF3IP2-AS1
				STAT3	MAGEA3
				BECN1	RBPMS
				ATG5	CLOCK
				MYC	CLEC2D
				MYC	CKB
				MYC	FAM211A-AS1
				MYC	GRB2
				MYC	NUCB1
				MYC	ZNF584
				MYC	KCNJ15
				MYC	TRAT1
				MYC	CD200R1L
				MYC	UGT2B15
				MYC	RGS17
				MYC	HLA-F-AS1
				MYC	SSR4
				GATA2	JUN
				GATA2	HPD
				GATA2	MDM1
				GATA2	AZI2
				GATA2	OXR1
				GATA2	CEP152
				RGS17	TP73
				RGS17	S100A9
				RGS17	CREM
				RGS17	KRT15
				RGS17	NFATC1
				RGS17	MCOLN1
				RGS17	COLGALT1
				RGS17	PTPRH
				RGS17	SIRT2
				RGS17	NCK2
				RGS17	NCOA1
				RGS17	MAP1LC3A
				RGS17	EIF6
				RGS17	RCHY1
				RGS17	RPS14
				RGS17	IRF4
				RGS17	MYC
				RGS17	SH3GLB2
				RGS17	PNMA5
				RGS17	C22orf39
				CCDC136	GATA3
				CCDC136	IRS2
				CCDC136	SQSTM1
				CCDC136	DAXX
				CCDC136	EHMT2
				CCDC136	AR
				CCDC136	TRAF3
				NAT1	CARD9
				NAT1	ESR2
[truncated: 18 more columns]

## Sheet: S1C_PV_corePPI
S1C Table. Core PPINs in the HVCNs in equation (12) at the first and second infection stages, the calculated statistical significance (p value) of the edges in the core PPINs
First stage			Second Stage
Human protein	Human protein	p value(≤)	Human protein	Human protein	p value(≤)
protein A	protein B		protein A	protein B
CKMT1B	RNF187	0.999382	RALY	ZBTB11-AS1	0.997431
HIST1H2BN	SETDB1	0.999021	KIAA1009	TSPAN4	0.996918
RBPMS	STX11	0.998785	ATM	ZBTB11-AS1	0.996192
PCNA	PPP2R2B	0.998653	DDX24	IL12RB2	0.995042
DCTN1	ERVK13-1	0.998378	KIAA1009	SNORD17	0.992715
MRPL39	PCM1	0.998275	DNASE2B	FANCC	0.99266
PHYKPL	SLX4	0.997288	MECR	NMRK2	0.992214
REL	YBX1	0.997099	COPE	MON2	0.992073
FCGR3A	TRPM3	0.996809	FBXO44	OTUD7B	0.990467
IKZF3	PITRM1	0.996534	POLD2	TUBGCP2	0.990155
DNAJB14	EGFR	0.996488	COQ7	IKBKB	0.988309
DUSP23	TRIM53AP	0.996322	BZRAP1-AS1	EPOR	0.987488
ARRB2	USP54	0.996292	CAMTA1	EEA1	0.985011
GPR84	TMEM173	0.996289	EIF3C	LONP1	0.984755
PREX2	RDX	0.996249	CLCN3	MRPL19	0.981637
IRF3	ULK4	0.99592	ATF7	NAA16	0.973838
CEP128	OTUD4	0.995887	ARHGAP9	TXNDC12	0.971025
LCA5	RRP7B	0.995853	ATF5	SH3RF1	0.970674
ATP5C1	UBE2E1	0.995763	HMBOX1	MSL3	0.968306
SUPT5H	VWA1	0.995732	CCDC43	MAPKAP1	0.967157
HERC4	SLC25A22	0.995699	DMWD	FAM211A-AS1	0.965583
HBS1L	MAPRE1	0.995471	COIL	PACSIN2	0.965334
SCML2	SLC6A20	0.995402	AP1M2	LEFTY2	0.964389
CDK5	PTBP3	0.995197	BCL2L13	DENND1C	0.962911
CNTROB	VAMP7	0.994789	ARL5A	IKBKB	0.961293
CAPRIN2	PTBP3	0.994789	C1orf43	HADHA	0.961266
CHRM1	SYT1	0.994703	KIAA1033	TRIM33	0.96111
FAM95A	SYT1	0.994698	GAPVD1	POLQ	0.960941
BCCIP	PRKRA	0.994421	EEF1E1	STAT3	0.959494
HNRNPM	IKZF3	0.994397	MLH1	NOL10	0.955906
EZR	PPP6C	0.994317	TRAFD1	XPA	0.953562
MARS	NEDD8	0.994273	ARL6IP4	URI1	0.951522
NFKB1	NUDT9	0.993828	IKBKB	SETMAR	0.948177
GABRA1	PDGFRA	0.993733	PATZ1	VPS18	0.94812
MAPK1	PTBP3	0.993719	FER	UPF2	0.946876
TFG	TTN	0.993642	OBFC1	TXN2	0.945824
FGF21	ZC3H14	0.993629	BCL2L13	SNX3	0.94435
DISC1	HIST1H2BN	0.993555	OSGEP	SH3KBP1	0.942037
FOXO3	REV3L	0.993511	CCT7	PPP1R12C	0.940312
SETDB1	SORT1	0.993488	MYZAP	TIMMDC1	0.939139
CADPS2	ZIC3	0.993475	OPA1	SNRK	0.938999
ANAPC16	DUOX1	0.993346	DOK3	ZSCAN12	0.937234
PMVK	STAT3	0.993195	SRP14-AS1	ZFAND6	0.937138
CHEK1	RCHY1	0.993017	C2orf69	PAPOLA	0.93228
RASSF8	SSPN	0.992901	BCL2L13	DDHD2	0.930725
CTCFL	FAM211A-AS1	0.992821	CDR2L	PICALM	0.930209
SH2B1	SUCLA2	0.992811	CARKD	SPATA20	0.926026
GNAI2	PUS3	0.992712	PPIE	RABGAP1L	0.921945
FN1	ZBTB40	0.992335	CARF	ZFAT	0.918257
RDX	ZIC3	0.992215	COQ7	KPNA1	0.917471
CDK2	MST4	0.992191	C2orf44	HYKK	0.913966
GOLT1B	VAMP7	0.992128	SEPHS2	SUPT16H	0.910325
SPATA18	THAP10	0.99206	MRPL33	PLEKHB1	0.906257
C9orf41	OSBPL9	0.991958	TRAFD1	WDR26	0.895771
KCNT2	NOXA1	0.99195	COL20A1	TRAF3IP3	0.893668
COMMD6	SNW1	0.9919	BRD8	TMEM184C	0.87925
PDRG1	PSMA3	0.991881	PROB1	SRPRB	0.871952
FSD2	LRRC39	0.991705	TUG1	USP32	0.868597
SYT1	TRIM48	0.991367	CCT7	MREG	0.847723
PRKCSH	STRAP	0.991365	GDAP2	TCF4	0.83832
ANGPTL3	KIT	0.991316	EIF5A2	PRSS12	0.837304
EDNRA	STBD1	0.991279	MTHFSD	NCOA1	0.834922
CASP5	CTRC	0.99127	HADHA	REST	0.828381
KDM4A	SRC	0.991267	SRSF2	USP15	0.819614
LYPD6	THAP10	0.991252	CDK17	EXOC6	0.818466
ID4	PDGFRA	0.991237	C1orf86	ESR2	0.799508
WBSCR22	WDR91	0.991182	NOTCH1	TUBGCP6	0.786928
HSPA4L	SLC6A20	0.99116	RAB35	VBP1	0.753052
ARRB2	VCAM1	0.991031	FXYD5	RAF1	0.750981
CPNE1	MARK3	0.990926	DSN1	LSM11	0.746755
KRT10	SNRNP25	0.990887	ARL6IP4	SMAP2	0.736249
SLC13A3	USP8	0.990865	KLHL2	SF3A1	0.733469
CHRM1	RNF152	0.990783	MITF	SLX1A	0.715275
DDX31	UBA5	0.990744	EOGT	MAL	0.690373
SYT1	ZNF98	0.990449	IL15RA	PCDHGC3	0.682737
OTUB1	STAM2	0.990427	CETP	NEDD4L	0.639637
ANLN	PHKA1	0.990241	CDK2	OR52B2	0.604601
CSTL1	RPGRIP1L	0.990176	HSPA14	STAT3	0.59615
LIMK1	SHPRH	0.990145	ARHGAP6	PARD3	0.595028
ATR	UTP6	0.990072	DDX59	DVL3	0.591485
GRB2	MAP3K7	0.990046	KIF2C	PSMG2	0.580474
PHYKPL	SETDB1	0.989977	A1BG	LIN28A	0.504785
ERLEC1	TRIM23	0.989909	TMEM245	YWHAG	0.47274
SLC1A3	ZNHIT2	0.989845	NTRK2	PCYT1B	0.46776
HGFAC	ILK	0.989734	FGF13	KCNH7	0.419781
RPL10	WASH3P	0.989422	C1RL	SMAD2	0.333555
DYNLL1-AS1	PUF60	0.989312	DNALI1	WDR88	0.328992
NCAM1	SPICE1	0.989144	AURKC	SLITRK3	0.310938
ALDH9A1	RIOK2	0.989092	CCDC67	DRD4	0.176349
DYNC1H1	RND2	0.989007	KIAA2022	TCF7L2	0.132293
BBS10	SMAD2	0.988974	KRT34	POU5F1B	0.0666141
GABARAPL2	PARN	0.988873	CCL27	TEAD3	0.0666141
FOLH1	MFAP1	0.988828	HES3	MAGEA4	0.0283011
MAZ	RGS17	0.988774	VPS37A	WDR61	4.37247e-06
NCOR1	SF3A2	0.988643	ABCB5	ACAD9	1e-06
CTNNBL1	PTTG3P	0.98856	ABT1	ACAP1	1e-06
BIRC2	USF1	0.988467	ABCG1	ACD	1e-06
CHRM1	HSPA4L	0.988284	AAAS	ACTA2	1e-06
ARRB1	SEC61A2	0.988268	ACOX1	ACTR6	1e-06
KIAA0907	STAT3	0.988079	ACTA2	ACVR2A	1e-06
GRIA1	TGM2	0.98805	ACVR1B	ACVR2A	1e-06
GIT2	PCBD2	0.988012	ACTR2	ADAM9	1e-06
ASXL1	HNRNPC	0.987918	ACAD9	ADAMTS10	1e-06
MAZ	STAT3	0.987768	ABCC11	AGO1	1e-06
GSK3A	SIM2	0.987222	ABHD11	AGO1	1e-06
GRB2	RANGAP1	0.987095	AACS	AGO2	1e-06
COL22A1	ZRANB1	0.986988	ADCK1	AGO2	1e-06
HSP90AB1	PCGF5	0.986641	ABCA11P	AHSA1	1e-06
DSE	THAP7	0.98654	ABCC10	AKAP10	1e-06
ESD	EZR	0.986508	ADCYAP1R1	AKAP8	1e-06
BIN2	XAB2	0.986437	ADAM15	AKIRIN1	1e-06
RAD51	STAT3	0.986431	ADAM5	AKT1	1e-06
ARRB1	UCHL5	0.986118	AGRP	AKT1	1e-06
CCZ1B	VAPB	0.986006	ABI1	AKT3	1e-06
SLC6A20	THAP10	0.985966	AFF2	ALG10B	1e-06
BAG3	SLC4A8	0.985877	AGT	ALG1L2	1e-06
CAST	CNOT1	0.985738	ADAM15	ALG2	1e-06
BAG4	PTPMT1	0.985681	AFF2	ALPK1	1e-06
CAMKK1	NUP153	0.985458	ABAT	AMIGO2	1e-06
AP4E1	TMEM5	0.985261	ABCD4	AMMECR1	1e-06
ANKRD17	SOCS5	0.985214	AHCY	ANAPC11	1e-06
HNMT	SSPN	0.985196	AFF2	ANAPC4	1e-06
SH3KBP1	STAP1	0.985073	AGO3	ANAPC4	1e-06
BRAF	SMAD2	0.984989	AHNAK	ANAPC4	1e-06
PHF7	STAMBPL1	0.984959	ANAPC2	ANAPC4	1e-06
ARMC6	ELOVL4	0.984664	ADORA2A	ANK1	1e-06
OIP5	PDCD6IP	0.984641	AGO2	ANK1	1e-06
GGCX	PPP1CB	0.984579	ABL1	ANKRD13C	1e-06
AGO1	ESR2	0.984512	ADAM15	ANKRD26P1	1e-06
AMOTL2	KIAA0125	0.984382	AKAP1	ANKRD62	1e-06
GOLGA2	RFX3	0.98403	ABI3	ANLN	1e-06
MAP3K2	SLC38A6	0.983444	ADAMTS1	ANLN	1e-06
APOL4	KIT	0.98336	AGGF1	ANP32B	1e-06
LRWD1	USP1	0.983331	ANKRD20A2	ANP32B	1e-06
CDC25A	LOXL3	0.983248	ANKRD20A3	ANP32B	1e-06
CKAP5	MTHFD2	0.983199	AKT3	ANXA2P2	1e-06
MAP3K11	UXS1	0.983102	AKT1	ANXA2R	1e-06
HSP90AA1	MAFG-AS1	0.983002	A1BG	ANXA7	1e-06
PTPMT1	PYHIN1	0.982832	ABCD3	AP1AR	1e-06
PHEX	PRKAR1A	0.982184	ALDH4A1	AP4S1	1e-06
KHK	NSUN5	0.982036	ALG9	AP4S1	1e-06
PAAF1	PTBP3	0.981913	AMMECR1	AP4S1	1e-06
BCL2L1	SLC25A6	0.981776	AMBRA1	APC	1e-06
AKAP13	EIF3H	0.981182	AAR2	APIP	1e-06
ATP6V1A	KXD1	0.981173	ABI1	APITD1-CORT	1e-06
CKB	LRRC69	0.981098	AMACR	APLF	1e-06
FAM211A-AS1	TNK1	0.980832	AGAP1	APOBEC3B	1e-06
MAGEA2	OR51I2	0.980691	ALDOA	APOBEC3F	1e-06
DLGAP1	GABARAPL1	0.980685	AIRE	APOL1	1e-06
COX11	ZMYND11	0.980581	ABL2	APOL3	1e-06
CLK3	TDRG1	0.980473	AKR1C4	APOL5	1e-06
DNAJB6	MST4	0.980384	ALPK1	APOL5	1e-06
FOXN3	TRIM21	0.980355	AKT1	APOLD1	1e-06
CASP5	KRTAP26-1	0.98032	ANKRD40	APOM	1e-06
ANXA8L1	KIT	0.980049	ACOT7	APOO	1e-06
BVES	CADPS2	0.979788	ACBD3	APP	1e-06
NEK6	PTPN22	0.979247	ANAPC4	APP	1e-06
DDOST	ZFYVE21	0.979185	ANKRD53	APP	1e-06
FBRS	NHP2	0.979164	AAED1	APPBP2	1e-06
APEX1	PGM2L1	0.979139	ANKRD40	AQPEP	1e-06
CEP135	FRYL	0.979017	AGL	ARAF	1e-06
KLC4	POTEB2	0.978647	ACD	ARAP2	1e-06
CADPS2	SIGLEC12	0.978628	ANXA8	ARAP2	1e-06
CMTR2	MTHFD1L	0.978605	ANKHD1	ARC	1e-06
CKAP5	EGFR	0.978559	APEX2	AREL1	1e-06
DNMT3B	ERBB2	0.978541	ACOX1	ARF1	1e-06
EDAR	SYT1	0.978151	AOX1	ARF6	1e-06
EBLN2	UBE2E3	0.978009	ANK2	ARFRP1	1e-06
ILK	WDFY3	0.977909	ANKZF1	ARHGAP32	1e-06
COX4I1	TYRO3	0.977802	ALDOB	ARHGAP6	1e-06
PPP1R9A	ZNF572	0.977739	ANKAR	ARHGAP9	1e-06
C1RL-AS1	RGP1	0.977271	ACOT12	ARHGDIA	1e-06
CEBPZ-AS1	KIAA1009	0.97708	AFAP1L2	ARHGDIA	1e-06
MXRA7	NDUFV2	0.976891	AKR1CL1	ARHGEF12	1e-06
CDH1	UFM1	0.97671	ACOX1	ARHGEF28	1e-06
ATF2	C7orf55-LUC7L2	0.976612	AMOTL2	ARHGEF3	1e-06
IPO4	TUBGCP2	0.97651	ANKRD13A	ARHGEF40	1e-06
APLF	ZC3HC1	0.97635	ANKRD13A	ARHGEF5	1e-06
C11orf87	PTPN3	0.976167	ACOX1	ARL17A	1e-06
HSDL2	USP32	0.976089	ALDOA	ARL4A	1e-06
ACTR6	HLA-F-AS1	0.97549	AFAP1L2	ARL5C	1e-06
HYKK	TMEM237	0.974822	ARIH2	ARMC4	1e-06
DDO	LRRK2	0.974665	APP	ARNTL2	1e-06
H2AFX	RPH3AL	0.974362	APOBEC3F	ARPC1A	1e-06
ATF2	PPP2R2B	0.974073	ACD	ARPC2	1e-06
FILIP1	NFKB1	0.972997	ARPC1B	ARPC2	1e-06
ANKRD2	ISG20L2	0.972884	APOC4	ARPP21	1e-06
ATF2	GOLGA8DP	0.972576	APOL2	ARPP21	1e-06
CARHSP1	OXR1	0.972256	AQR	ARPP21	1e-06
CISD2	KLC4	0.97203	ARHGAP30	ARPP21	1e-06
KBTBD7	RNF149	0.971899	ABHD11	ARRB1	1e-06
UNC5C	VAV1	0.971662	ARNT2	ARRB1	1e-06
AURKAPS1	HDAC8	0.971592	ABCG1	ARRB2	1e-06
KLF17	UBASH3A	0.971244	ABI3BP	ARRB2	1e-06
HSPA4	PPP2R2C	0.971242	ADARB1	ARRB2	1e-06
CCNT2-AS1	JUN	0.971192	AGAP8	ARRB2	1e-06
CKB	PM20D2	0.971018	AKT1	ARRDC4	1e-06
CKB	PPP2R2B	0.970967	ACY1	ARSA	1e-06
TCF4	WDR78	0.970918	APPL1	ASAP3	1e-06
DUSP15	SYT1	0.970838	AKT1S1	ASB11	1e-06
CTCFL	FAM86B3P	0.970125	ARHGEF16	ASB12	1e-06
RASGRF2	ST6GAL2	0.969673	ANLN	ASB13	1e-06
BBC3	CITED1	0.96964	ACD	ASB16-AS1	1e-06
BCO2	VAPA	0.969581	ACD	ASCC1	1e-06
ATF2	TRIM41	0.969221	ARHGAP27	ASCC2	1e-06
POU5F2	TCERG1	0.969163	ANKS1A	ASGR1	1e-06
AGO2	CCDC106	0.968596	ABCG2	ASH2L	1e-06
BCL6B	MTNR1B	0.967656	ARPP21	ASH2L	1e-06
AMOT	HMGN2P46	0.967426	ACAP1	ASMTL-AS1	1e-06
ATF2	RGS17	0.96704	ADPGK	ASMTL-AS1	1e-06
ABCD3	HDAC11	0.966799	ARAF	ASPH	1e-06
BCL3	DLGAP1	0.966675	ACY1	ASTN2	1e-06
ATF2	PHYKPL	0.966404	ALDOA	ASTN2	1e-06
GLRX3	MTERFD2	0.965622	ANXA8	ASTN2	1e-06
SMURF2	VCAM1	0.965202	ANLN	ASUN	1e-06
SLC4A11	UBE2E3	0.964756	ACD	ASZ1	1e-06
FLNA	LAMB4	0.964487	ACY1	ATAD1	1e-06
RPL36A	SLC1A3	0.964448	ARFGAP3	ATF2	1e-06
ESR2	SNAP47	0.964291	ARL5C	ATF2	1e-06
PECAM1	YWHAZ	0.964184	ARL6IP5	ATF2	1e-06
GGN	TRIM27	0.964011	ARRB2	ATF2	1e-06
H2AFX	PPP2R2B	0.963909	ARTN	ATF2	1e-06
ALPP	PLA2G4A	0.963492	ASB9	ATF2	1e-06
DAXX	MBOAT4	0.963313	AGO3	ATF7IP	1e-06
ACPT	MAPK14	0.96309	AGO2	ATG13	1e-06
HPCAL1	SREBF2	0.963078	AQP2	ATL3	1e-06
TMEM126B	ZNF3	0.962603	ABHD10	ATM	1e-06
ANGPTL3	RDX	0.962398	ATF1	ATP1A2	1e-06
BCL2L13	FN1	0.961538	AMPH	ATP1B1	1e-06
MPI	PDLIM7	0.960842	AQP1	ATP2A1	1e-06
NEDD8	NOL3	0.960684	ARPP21	ATP5A1	1e-06
STAT3	TRAF3IP2-AS1	0.960059	AGO3	ATP5S	1e-06
C10orf62	NOSIP	0.959953	AMPD2	ATP5SL	1e-06
CDC5L	LEPR	0.958777	ARHGAP4	ATP6AP2	1e-06
NIN	PID1	0.958054	ATF2	ATP6V0A2	1e-06
BAG3	FN1	0.957468	AICDA	ATP6V1E1	1e-06
ESR2	PDIK1L	0.957446	ADAM15	ATP7B	1e-06
ABL1	PPP2R2B	0.956958	ALDOC	ATPIF1	1e-06
HEY1	HTR7	0.956148	AP1G2	ATRAID	1e-06
C20orf166	EZH2	0.95599	ADAMTS4	ATXN3	1e-06
SLC25A10	UBE2M	0.955941	ARFGAP2	ATXN3	1e-06
MRPL41	SCNM1	0.955912	ARHGAP17	ATXN3	1e-06
ESR2	VLDLR	0.955801	ATP6V1H	ATXN3	1e-06
EWSR1	ZMYND11	0.954939	AK4	ATXN7	1e-06
PBX4	TULP4	0.95487	ATR	AUH	1e-06
MET	PSAP	0.954047	ATG9B	AURKAIP1	1e-06
ATF2	CDK1	0.953973	AGL	AVPR1B	1e-06
AP5Z1	PPIE	0.952821	AGBL5	AXIN1	1e-06
FYN	YWHAH	0.95275	ALG1L9P	AXL	1e-06
FGF21	KCNA7	0.952314	AKAP1	AZIN1	1e-06
ATF2	EIF6	0.951944	ANKRD20A2	B4GALT3	1e-06
ARG1	MYCN	0.951897	ARHGEF3-AS1	B9D1	1e-06
SLC5A2	UBE2E3	0.951732	ACTA2	B9D2	1e-06
HINFP	IQUB	0.951475	AKAP7	BABAM1	1e-06
P2RY6	SCML2	0.950558	ASZ1	BABAM1	1e-06
SLC1A3	ZNF84	0.950476	ABHD15	BAG1	1e-06
HEATR2	TRIAP1	0.950167	ANKRD10	BAG1	1e-06
ANKS1B	ELMOD1	0.949706	ARL5A	BAG1	1e-06
CRMP1	ZSWIM5	0.949669	AS3MT	BAG3	1e-06
EPPK1	RARRES3	0.948817	AMN1	BAG4	1e-06
SIM2	SLC7A13	0.947901	ARL5A	BAG4	1e-06
TLR8	UTP14A	0.94773	ANAPC15	BAIAP2	1e-06
EP300	FKBP1A	0.946576	ANGPTL1	BAIAP2	1e-06
LENG1	PRPF38B	0.946355	ANK2	BAIAP2	1e-06
HDAC11	SPACA1	0.946107	AQP8	BAIAP2	1e-06
NFATC1	PLA2G4B	0.946074	ARID5A	BAIAP2	1e-06
DMC1	KIAA1522	0.945685	AZU1	BAIAP2	1e-06
NSFP1	RNF32	0.945604	B9D1	BAIAP2L2	1e-06
CDKL5	FOXR1	0.94468	ADD3-AS1	BANP	1e-06
DNAJB5	PPP2CA	0.944324	BAG1	BANP	1e-06
CDK9	SLC1A3	0.944145	ARL14EPL	BATF	1e-06
LYPD6	RHOXF2	0.944064	BARX2	BATF	1e-06
CTCFL	ZNF407	0.943645	ATP1B4	BATF3	1e-06
CDKN2AIP	ESR1	0.94345	BATF	BAX	1e-06
PROM1	TCF4	0.942363	ADH1C	BBS10	1e-06
JDP2	PHYKPL	0.942331	ACSL1	BBS7	1e-06
GKAP1	OR7D2	0.940844	ARHGEF9	BBS7	1e-06
PLIN2	VDAC2	0.940139	ABLIM1	BCAR3	1e-06
DISC1	VDAC1	0.9396	ACOX1	BCAR3	1e-06
BAG3	ZNF799	0.939306	AFF2	BCAT2	1e-06
EPPK1	FXN	0.939215	B2M	BCAT2	1e-06
NUSAP1	PDLIM2	0.939149	ACRV1	BCL2	1e-06
NEK1	VPS37B	0.938958	ADARB2	BCL2	1e-06
PDE9A	TCP1	0.938332	ADAMTS8	BCL2L1	1e-06
A1BG-AS1	BAG3	0.938033	ATP6V0A4	BCL2L1	1e-06
BAG3	FAM60A	0.937663	ADAM15	BCL2L13	1e-06
NFATC1	VCAM1	0.937431	AGER	BCL2L13	1e-06
CTCFL	FAM86B2	0.937338	AP4S1	BCL2L13	1e-06
SH2B1	ZNF581	0.936799	APOF	BCL7B	1e-06
CALM3	OSBPL1A	0.936237	ARPP21	BCLAF1	1e-06
NOV	RHOD	0.936207	ARRDC3	BCLAF1	1e-06
ARRB2	FLCN	0.93597	BCAR1	BCR	1e-06
FAM81A	ZBTB24	0.935723	ASS1	BCS1L	1e-06
P2RY6	TRPM3	0.934061	ADIPOR2	BDNF-AS	1e-06
C10orf62	SEMA4G	0.933512	ACOX1	BEND3P3	1e-06
LYSMD1	SLC35E2	0.932811	ABL1	BEND4	1e-06
TUBB4A	UBE2E3	0.932374	BCAR3	BEST1	1e-06
BEND5	ECM2	0.931917	ANKRD13D	BEST2	1e-06
SLC1A3	ZNF814	0.930924	ACOX1	BEST3	1e-06
ESR2	STAT3	0.930707	ARRB2	BEST4	1e-06
CTCFL	ZNF268	0.930527	ACOX1	BET1L	1e-06
DAXX	ZBTB47	0.930488	ACOX1	BEX5	1e-06
ARRB2	CCBL1	0.930181	ACOX1	BGN	1e-06
DNMBP-AS1	HSD17B10	0.930012	ABI1	BHLHB9	1e-06
MYOZ3	TMEM47	0.929458	ABL1	BHLHB9	1e-06
CXCL16	ERBB2	0.929445	ACOX1	BHLHB9	1e-06
SIAH3	SORBS1	0.928232	AGO3	BHLHB9	1e-06
CC2D2A	FAM106CP	0.928092	ANKRD13A	BHLHB9	1e-06
DTNA	DTX3	0.927281	ANKRD28	BHLHB9	1e-06
BEND6	DMKN	0.926945	APEX2	BHLHB9	1e-06
IL13RA2	USP17L10	0.926486	ARRB1	BHLHB9	1e-06
BAG3	HAUS7	0.926071	ASCC2	BHLHB9	1e-06
HSPB8	SMLR1	0.925589	ATF1	BHLHB9	1e-06
ANKRD33	L1TD1	0.92537	ATF3	BHLHB9	1e-06
GPR161	SLC25A6	0.924627	ATXN3	BHLHB9	1e-06
HIST1H4I	SLC5A12	0.922684	AURKA	BHLHB9	1e-06
GIPC1	OR51E2	0.922152	ACOX1	BHLHE40-AS1	1e-06
MAX	SNX20	0.920491	BCL7A	BICD1	1e-06
FBF1	LPXN	0.920407	ATP8B3	BID	1e-06
LIX1	MYRIP	0.91961	ARHGAP31	BIK	1e-06
ASL	SH3BP4	0.919542	AKT1	BIN1	1e-06
AKAP10	CFTR	0.919292	AOC4P	BIN1	1e-06
NPY6R	RASSF8	0.918564	ABCC6	BIRC2	1e-06
ELAVL4	MUSK	0.91737	AGO3	BIRC2	1e-06
HNRNPR	TRIM31	0.916928	ARHGAP22	BIRC2	1e-06
APP	SNRNP35	0.916615	ASMT	BIRC2	1e-06
BSCL2	C14orf182	0.916288	ATP5D	BIRC2	1e-06
ARRB2	C5orf42	0.916202	ATP5J2-PTCD1	BIRC2	1e-06
DAXX	MANBA	0.916113	BARD1	BIRC2	1e-06
ADCYAP1R1	CXCL6	0.91285	BET1L	BIRC2	1e-06
PLEKHO1	TBL1X	0.912618	BHLHB9	BIRC2	1e-06
HDAC1	OR51E2	0.912545	BEST1	BIRC3	1e-06
CDK15	ESR1	0.91123	ARHGEF38	BIRC8	1e-06
SPSB4	TMPRSS12	0.911037	ADRA1A	BLK	1e-06
HSPA4L	PRAMEF2	0.909693	ANXA2P3	BLK	1e-06
PRNT	PTPN5	0.909013	ANXA8L1	BLK	1e-06
CALML4	GABARAP	0.908518	ACRC	BLM	1e-06
FCGR2B	TWIST1	0.908008	ALDH16A1	BLNK	1e-06
LBP	SLC15A5	0.906763	ALKBH3-AS1	BLNK	1e-06
SLC24A5	SNAI1	0.905979	ALS2CL	BLNK	1e-06
CFTR	PIN1	0.904708	ALS2CR14	BLNK	1e-06
KCTD21	PTPRN	0.903324	AMIGO3	BLNK	1e-06
FOXJ3	PPP2R2B	0.902091	ANAPC7	BLNK	1e-06
GOLGA8S	IER3IP1	0.901876	ANK2	BLNK	1e-06
CCDC181	ERG	0.900573	ANKRD33B	BLNK	1e-06
MED9	TNFRSF14	0.899904	ANKRD37	BLNK	1e-06
RAG1	ZNF233	0.899555	ANKS3	BLNK	1e-06
FAM226B	PLEKHF2	0.897504	ANO10	BLNK	1e-06
ESR2	PHC2	0.897276	BCMO1	BLNK	1e-06
CKB	VN1R2	0.896142	B3GNT4	BLOC1S1	1e-06
IRF5	TDH	0.895896	B4GALT1	BLOC1S1	1e-06
COQ4	WDR83	0.893926	BANP	BLOC1S1	1e-06
ATG16L1	TUBG2	0.893901	AR	BLOC1S5-TXNDC5	1e-06
BEND5	OR4Q3	0.893049	ACTG1	BLVRB	1e-06
CT45A2	HIST1H4D	0.89233	AARS2	BLZF1	1e-06
RRAD	THRSP	0.890773	ADORA2B	BMI1	1e-06
GSG1	KIT	0.889131	AKAP7	BMP2	1e-06
FCER1A	KL	0.88912	AURKC	BMP2K	1e-06
C3orf55	HIST1H4D	0.889036	ASB14	BMPR1A	1e-06
SCN5A	TBC1D12	0.888829	AMOT	BMS1P18	1e-06
C8orf48	LPAL2	0.886458	AP3D1	BMX	1e-06
KIAA1522	PNMA5	0.885806	ATF4	BPHL	1e-06
ANGPT2	PTCHD1	0.885781	ARRB2	BPIFC	1e-06
MEA1	RGS17	0.885749	A2M	BRAT1	1e-06
ECM1	TNNT1	0.882018	ACSS1	BRE	1e-06
SGCG	TMEM26	0.881613	BLNK	BRI3BP	1e-06
C12orf44	DPCR1	0.881059	AKT1	BRK1	1e-06
RPL10	SDCBP	0.880641	ACTR2	BROX	1e-06
GRAP2	KDELC2	0.880296	ATF2	BRWD1-IT2	1e-06
MPP5	OPA3	0.879687	ATG9A	BSDC1	1e-06
ISYNA1	MAP1LC3A	0.875323	AKT1	BSG	1e-06
ARHGAP8	CKB	0.874915	ATXN7	BTBD1	1e-06
BVES	ZIC3	0.873582	ARRB2	BTF3L4	1e-06
TH	TSSK1B	0.873478	BCL2L13	BTK	1e-06
DLX6	MAGEA11	0.873045	AIMP1	BTN3A1	1e-06
PDLIM7	XIRP2	0.870708	AKIP1	BTRC	1e-06
BAHCC1	PPP2R2B	0.870488	ARHGAP21	BUB3	1e-06
MAGEA3	STAT3	0.869492	APTX	BUD13	1e-06
CYP2B6	KLK7	0.867946	ATXN3	BYSL	1e-06
DDOST	RDH13	0.867156	ATF2	BZRAP1-AS1	1e-06
PIK3IP1	SNX14	0.866296	BAG6	BZW2	1e-06
MYCBPAP	MYOCD	0.866166	ACAD9	C11orf16	1e-06
ERG	PRR16	0.865945	AGO3	C11orf30	1e-06
ADSSL1	CAV2	0.865876	BCAR3	C11orf49	1e-06
PAPSS2	PLSCR2	0.865354	BFAR	C11orf49	1e-06
CHMP4C	LAMA4	0.864935	AHSA2	C11orf57	1e-06
BAG3	DUX4L2	0.864028	BCL2	C11orf71	1e-06
CLLU1	MAGEA2	0.86184	ALB	C11orf73	1e-06
ABCA4	CTCFL	0.861333	BAX	C11orf74	1e-06
CFD	PEX14	0.861092	BLOC1S1	C11orf74	1e-06
ERBB3	PFKFB1	0.860153	ATP5J	C11orf82	1e-06
TGIF2	USP15	0.858845	ATP1A1	C11orf84	1e-06
KCNMA1	PGLYRP1	0.858337	BCAR3	C11orf84	1e-06
MDM1	PPIE	0.857705	APLP2	C12orf29	1e-06
SPSB4	VAC14-AS1	0.857111	ALDOB	C12orf42	1e-06
ERBB2	SPG7	0.855051	AGO3	C12orf43	1e-06
KAT8	SYNPO	0.853888	ANKRD37	C12orf57	1e-06
SCUBE2	UEVLD	0.852502	BCL2	C12orf57	1e-06
NELFA	TNIP1	0.852094	ATF2	C12orf65	1e-06
PPP2R2B	YWHAQ	0.851281	BBIP1	C12orf66	1e-06
PLAC8	TGM2	0.849536	ARNTL2	C12orf68	1e-06
COASY	FGF21	0.84708	BBIP1	C12orf73	1e-06
AMY1B	ZNF645	0.845803	BTN2A2	C14orf1	1e-06
ALDH1L2	TRAF6	0.844628	ARL6	C14orf159	1e-06
ARRB2	FUK	0.843337	BACH1	C14orf159	1e-06
GALNT9	SLC1A3	0.84327	BEAN1	C14orf159	1e-06
LSM6	LSM7	0.841963	BHMT	C14orf159	1e-06
BAG3	TBC1D16	0.841681	ARRB2	C16orf93	1e-06
ERBB4	PAPL	0.84127	ARRB2	C17orf104	1e-06
EMR1	POGZ	0.840868	AP4S1	C17orf49	1e-06
CT62	PEX14	0.840342	ANKRD13A	C17orf58	1e-06
DUSP18	SLC1A3	0.84029	BRAF	C17orf98	1e-06
ERBB3	SPDEF	0.840199	BICD1	C18orf21	1e-06
PLD6	PRR20C	0.838771	ARHGEF2	C18orf42	1e-06
C18orf42	MEF2A	0.836685	AGO2	C19orf12	1e-06
CELF3	NAV2-AS4	0.836311	ATF2	C19orf18	1e-06
SNAR-A8	ZNF79	0.836085	APP	C19orf26	1e-06
CTCFL	ZNF280D	0.835173	APPL2	C19orf26	1e-06
EFEMP1	HTN3	0.834489	ACTG1	C19orf38	1e-06
CDX1	HTN3	0.834489	BIRC2	C19orf47	1e-06
HTN3	MTNR1A	0.834489	BANP	C19orf57	1e-06
SPATC1	TBX5	0.831267	B9D2	C19orf70	1e-06
AKR1D1	SNX7	0.83057	ATXN2L	C1GALT1	1e-06
ANO1	PTPN5	0.828587	ADCK5	C1QTNF3	1e-06
ADD2	ANO1	0.828587	ATP1A3	C1QTNF3-AMACR	1e-06
BAG3	CYP4A11	0.827556	APOA5	C1QTNF6	1e-06
APOBEC3A_B	BAG3	0.827556	ASB12	C1orf106	1e-06
BAG3	EPS8L3	0.827556	BIRC2	C1orf140	1e-06
ART4	BAG3	0.827556	ANXA1	C1orf145	1e-06
C16orf82	MASP1	0.827338	AQP1	C1orf173	1e-06
COX10	SYNPO	0.827321	ARMC7	C1orf35	1e-06
FAM19A3	GCM2	0.826792	BCCIP	C1orf43	1e-06
FAM50B	GIF	0.825391	C16orf28	C1orf86	1e-06
EFEMP1	HFM1	0.823948	AFF1	C2	1e-06
C8orf48	LPPR1	0.823607	AFAP1L1	C20orf203	1e-06
LPPR1	MAB21L2	0.823607	C16orf28	C20orf26	1e-06
SGK3	SLC26A5	0.821207	AGER	C21orf90	1e-06
ATG16L1	RNF223	0.820826	BLID	C21orf90	1e-06
CCDC7	FAM211A	0.820618	BLNK	C21orf90	1e-06
RASD1	UBASH3A	0.814742	ACAP1	C21orf91-OT1	1e-06
HIST1H4D	PRKDC	0.814122	AGER	C22orf23	1e-06
C15orf60	PNMA5	0.811617	ABCG5	C22orf26	1e-06
DDB1	PDE2A	0.811026	AGER	C22orf26	1e-06
DISC1	TMEM56	0.810581	BAG4	C2CD4C	1e-06
PPP2R2B	VEPH1	0.809694	ABCG1	C2orf44	1e-06
FER1L6	TFCP2	0.808591	ACVR1C	C2orf44	1e-06
BPIFA2	RIMS1	0.808197	C16orf11	C2orf44	1e-06
BAALC	TEKT1	0.807959	AGO3	C2orf69	1e-06
P2RX1	PTGDS	0.806322	BIRC2	C2orf74	1e-06
GALR2	SLC1A3	0.804077	BCL2	C3orf22	1e-06
DCN	KIF7	0.803024	ANLN	C3orf33	1e-06
ANGPT2	RHOXF2	0.801766	ASH2L	C4orf21	1e-06
SNCA	SNORD116-9	0.800571	ATF1	C4orf29	1e-06
IFRG15	TRIOBP	0.800477	BZW1	C4orf47	1e-06
MOK	RNF41	0.796284	BOLA2B	C5AR1	1e-06
NR2E3	TH	0.794571	AKT1	C5orf20	1e-06
BAG3	ZNF716	0.792134	ARMC7	C5orf63	1e-06
ING4	PPP2R2B	0.792042	BANP	C5orf64	1e-06
CTCFL	ZNF486	0.791131	B9D2	C6orf100	1e-06
RABL5	SLC1A3	0.787698	AGO3	C6orf195	1e-06
ANGPTL2	TH	0.787435	APP	C6orf223	1e-06
ERG	GPRC6A	0.786414	ANKRD13B	C6orf25	1e-06
SSX2B	TMEM106B	0.782765	BRD4	C7orf55	1e-06
STAT3	TRPV3	0.781935	BLOC1S1	C7orf61	1e-06
BRS3	CAV2	0.779783	ACAD9	C7orf71	1e-06
FAM24A	RHOJ	0.778558	BID	C8orf22	1e-06
FOXL1	MYRF	0.778252	AKAP14	C8orf59	1e-06
HIST1H4E	TCN2	0.777195	BID	C8orf59	1e-06
MAGEC2	UPP2	0.772022	ATG13	C9orf16	1e-06
ARRB2	VPS28	0.771758	C9orf40	C9orf9	1e-06
SLC22A16	SOCS2	0.770737	ADAM15	CA11	1e-06
NUDT12	TRIM51	0.770596	BBS4	CAAP1	1e-06
PPFIA4	RARA	0.768493	AATK	CABLES1	1e-06
BAG3	TMEM184B	0.764496	ABCA7	CABLES1	1e-06
BCL2L11	PPP2R2B	0.763492	AKT1	CACFD1	1e-06
MT2A	USP20	0.76043	ANK1	CACNA1C	1e-06
PDCD6	PRR9	0.75891	BEGAIN	CACNA2D4	1e-06
PI16	YBX1	0.758817	ADD3	CACNB4	1e-06
DEDD2	SUSD1	0.755688	C9orf50	CACUL1	1e-06
EMR1	MAP1LC3A	0.754619	AARSD1	CALB2	1e-06
PLOD3	SEMA4G	0.753677	C12orf23	CALCA	1e-06
SGCG	TMEM30B	0.752153	ALB	CALCOCO2	1e-06
SERTAD4	SYS1	0.751844	C15orf57	CALCOCO2	1e-06
CFHR5	TWIST1	0.748534	ARL2	CALD1	1e-06
SLC6A14	TMEM17	0.745821	ATP5A1	CALD1	1e-06
C22orf23	EPX	0.743999	ARHGEF6	CALM2	1e-06
NACAP1	RGPD2	0.735152	BCS1L	CALM2	1e-06
OR5M8	POLR2L	0.735078	C12orf79	CALM2	1e-06
CD14	CNGB1	0.724803	C5orf66	CALM2	1e-06
C11orf63	MYCBPAP	0.722356	ASMT	CALM3	1e-06
AP3B2	VEPH1	0.717494	C12orf50	CALM3	1e-06
DNAJC16	PPP2R2B	0.716401	C2orf76	CALM3	1e-06
FCAR	TH	0.711871	AGO3	CALML4	1e-06
FAM182A	TM4SF19	0.709652	ABCA13	CALR	1e-06
EID3	GOLGA6L6	0.70742	BAX	CALR3	1e-06
ONECUT1	TFCP2	0.706118	ARHGEF16	CAMK1D	1e-06
HIST1H4I	SLC9B1	0.704698	C16orf28	CAMK2D	1e-06
CALM3	SERTAD4	0.700935	BDKRB1	CAMK2G	1e-06
CLC	EFEMP1	0.700123	CAMK2D	CAMK2N2	1e-06
FXYD3	GPC6	0.697689	C1orf198	CAMKK1	1e-06
MUSK	SNAP91	0.692878	ARMCX6	CAMKK2	1e-06
CC2D2A	ZIC5	0.690557	BCL2L13	CAMKK2	1e-06
PPP2R2B	SLC38A8	0.688142	BHLHB9	CAMKK2	1e-06
CC2D2A	CCDC74B	0.687291	BACH1	CAMP	1e-06
IFT81	PPP2R2B	0.679174	ATF3	CAMTA1	1e-06
ASMTL-AS1	WBP1	0.678837	ARPC2	CANX	1e-06
ATP4B	MS4A13	0.675339	AGO2	CAPN1	1e-06
NR4A2	SORCS3	0.674416	C14orf132	CAPN10	1e-06
CTCFL	FAM178B	0.673571	ADRBK2	CAPRIN2	1e-06
ICAM4	TFCP2	0.670311	C11orf57	CAPZA2	1e-06
RAB11A	SETD5-AS1	0.668857	C17orf70	CAPZA2	1e-06
DTX3	TFR2	0.666949	ARRB2	CARD8	1e-06
AKD2	FGFR2	0.665851	ANK1	CARF	1e-06
CTCFL	ZNF214	0.661943	AP4S1	CARF	1e-06
FBXO6	NOV	0.660845	APCDD1	CARF	1e-06
CTSV	ZNF175	0.656079	APLP2	CARF	1e-06
KCNMA1	KHDRBS3	0.650279	AQP6	CARF	1e-06
SPEG	ZNF581	0.644101	C15orf57	CARF	1e-06
EXOSC4	GUCY1B2	0.642126	APBA2	CARKD	1e-06
RUVBL2	TAAR3	0.6324	ANLN	CARTPT	1e-06
PRNT	SPSB4	0.63089	AATK	CASC1	1e-06
CTCFL	FGF14	0.629223	ARRB2	CASKIN1	1e-06
NXPH3	ULK4P3	0.628367	BAIAP2	CASP1	1e-06
ANKS1B	KCNJ15	0.627958	AKR1C3	CASP10	1e-06
DCAF8L1	PPP2R2B	0.627223	CALM2	CASP10	1e-06
FOXP2	LGI1	0.622673	ADAMTS19	CASP8	1e-06
CYP11A1	LPO	0.619079	AMPD2	CASP8	1e-06
CTCFL	SNORD91A	0.60997	BCDIN3D	CAST	1e-06
BCL2L1	RDM1	0.60512	ANO4	CASZ1	1e-06
FAM183B	FOS	0.604398	AP1S1	CASZ1	1e-06
MUSK	SLC17A4	0.60208	AP1S3	CASZ1	1e-06
CKB	LOC80154	0.592116	AP2S1	CASZ1	1e-06
RPTN	TRO	0.589332	AP4S1	CASZ1	1e-06
CSNK1G1	ZFYVE28	0.587732	APAF1	CASZ1	1e-06
SPHK2	TMEM120B	0.582824	C15orf27	CASZ1	1e-06
CBX2	MDK	0.579923	C17orf49	CASZ1	1e-06
AP4B1-AS1	MUSK	0.578237	C17orf62	CASZ1	1e-06
FAM162B	KRT79	0.57561	C19orf10	CASZ1	1e-06
KCNIP4	KRT19	0.575024	C1QL4	CASZ1	1e-06
DHRS1	MLC1	0.57417	C1orf204	CASZ1	1e-06
ARPP21	ATP13A4	0.573584	C1orf54	CASZ1	1e-06
KRTAP10-9	PRSS23	0.571376	C1orf85	CASZ1	1e-06
DEGS1	DYX1C1	0.569526	C20orf27	CASZ1	1e-06
C6orf165	TMCC2	0.569039	C22orf24	CASZ1	1e-06
PPP2R2B	SLC22A9	0.567887	C22orf46	CASZ1	1e-06
FGFR2	TCF7L2	0.565	C2CD4B	CASZ1	1e-06
ARRB2	CYTH3	0.563337	AGO3	CAT	1e-06
MAL	SLC25A6	0.563046	ANKRD46	CBFB	1e-06
DCSTAMP	PPP2R2B	0.555901	APH1B	CBFB	1e-06
ERBB3	GPR64	0.553751	ANXA2P1	CBL	1e-06
C9orf131	MAX	0.548631	ARMC10	CBL	1e-06
EPPK1	PON1	0.541303	ATP8B3	CBL	1e-06
GRIA1	SNCA	0.537232	ADAMTS9	CBS	1e-06
KRTAP19-5	PRR20A	0.536526	APLP1	CBWD5	1e-06
CSRP3	DRD2	0.535029	AADACL4	CBX1	1e-06
NKX2-1	TTC1	0.529659	ASCC1	CBX1	1e-06
COPS7A	EPB41L2	0.528139	B3GNT6	CBX2	1e-06
ERBB3	SLC6A20	0.52719	C1RL	CBX4	1e-06
DSN1	POMC	0.522693	CA6	CBX4	1e-06
BEND6	MTNR1B	0.519071	ACTG2	CBX7	1e-06
ERBB3	TTPA	0.516821	ABCB9	CBY1	1e-06
HIST1H4D	SON	0.516584	ARHGAP25	CBY1	1e-06
ERBB3	PNMA5	0.516246	ATRAID	CC2D2A	1e-06
RNF41	SDR42E1	0.512731	BAIAP2	CC2D2A	1e-06
HTR7	TPM2	0.510036	C19orf60	CC2D2A	1e-06
PREX2	UGT2A1	0.507282	CALD1	CC2D2A	1e-06
FCGR3A	SPANXN1	0.506	AGPAT1	CCAR2	1e-06
AQP12A	TH	0.501849	CANX	CCBL2	1e-06
FUZ	HIST1H4D	0.500746	ATF2	CCDC107	1e-06
MYCBPAP	PLSCR2	0.493216	BCL2	CCDC110	1e-06
EPB41L2	STAT3	0.489434	ANKRD28	CCDC117	1e-06
C20orf144	NPHP1	0.487311	BANP	CCDC122	1e-06
INS-IGF2	NLRP3	0.485187	C10orf85	CCDC13	1e-06
S100A11	STK31	0.483033	BCAS3	CCDC132	1e-06
AGBL1	HIST1H4D	0.478368	ADAMTS15	CCDC136	1e-06
ADCYAP1R1	FOXF1	0.476783	BCL11B	CCDC136	1e-06
ARHGAP8	MAL	0.476215	BRAF	CCDC136	1e-06
ARRB2	RPL34-AS1	0.473561	CABIN1	CCDC136	1e-06
EFCAB6-AS1	MAL	0.473171	CACNA2D3	CCDC136	1e-06
CC2D2A	TMEM133	0.468723	BCL11B	CCDC138	1e-06
PLEKHJ1	SEC24B-AS1	0.468716	C15orf26	CCDC14	1e-06
FOS	HAAO	0.466459	BCAS3	CCDC144CP	1e-06
C4B	MED27	0.460519	ARL6IP4	CCDC146	1e-06
CATSPER1	MUC17	0.454571	ACAN	CCDC149	1e-06
NEUROG3	NPDC1	0.453031	ANG	CCDC154	1e-06
FSD2	LMO3	0.444773	ATXN2L	CCDC169-SOHLH2	1e-06
CDK9	FAM27E2	0.444588	AKT1	CCDC172	1e-06
KRTAP10-9	PNMA5	0.443452	BAIAP2	CCDC18	1e-06
DNM3OS	ERG	0.443045	BAIAP2	CCDC180	1e-06
ARRB2	CPSF3L	0.439899	ARRB2	CCDC34	1e-06
CLEC3A	KRT83	0.437523	AP5B1	CCDC36	1e-06
PPP2R2B	TNFAIP6	0.435599	ATP11C	CCDC36	1e-06
DTNA	SLC1A3	0.424193	C6orf136	CCDC36	1e-06
AHCY	PDE2A	0.422733	CASP3	CCDC41	1e-06
RUVBL2	SERTAD4	0.422679	BCO2	CCDC53	1e-06
DLC1	SNCA	0.417403	ADCK5	CCDC6	1e-06
FOS	RBPMS	0.416456	AQP3	CCDC6	1e-06
DUSP23	MAB21L2	0.4018	CA5A	CCDC6	1e-06
NUF2	OLFM2	0.3894	CA5B	CCDC64	1e-06
FXR1	KLK15	0.388949	CARF	CCDC64	1e-06
FNBP1L	RGS17	0.387824	ARFGEF2	CCDC69	1e-06
ANGPT2	SMTNL1	0.387475	ANLN	CCDC77	1e-06
HSPB6	IER3	0.385487	APP	CCDC79	1e-06
ESR2	ZNF81	0.377948	ARRB2	CCDC82	1e-06
ID4	VSTM4	0.369183	ANXA10	CCDC88C	1e-06
AKR1D1	GC	0.367765	AOC2	CCDC88C	1e-06
INPP1	OR52A5	0.365077	APLP2	CCDC88C	1e-06
RALYL	SNRPA	0.363206	C7orf31	CCDC9	1e-06
PTGER2	SMAD9	0.35938	B9D2	CCL15	1e-06
BIN3	CNNM4	0.35907	ARRB2	CCL23	1e-06
LAD1	PRM2	0.352927	ARRB2	CCL3L1	1e-06
DISC1	FAM13C	0.339961	CCDC181	CCL4	1e-06
CDK10	RNH1	0.338371	ARL6IP4	CCL4L2	1e-06
CC2D2A	OVCA2	0.330923	ALCAM	CCL5	1e-06
BAALC	TRO	0.326642	CCDC136	CCNA2	1e-06
CEACAM5	KIF7	0.318329	C1orf74	CCNB2	1e-06
FOXR1	RGS18	0.303474	ADCY5	CCNC	1e-06
CTSV	GHSR	0.298033	ARHGAP5-AS1	CCNC	1e-06
CDRT15L2	KLK7	0.278168	ARHGAP8	CCNC	1e-06
ENPP2	PPP2R2B	0.277567	BCAN	CCNC	1e-06
HINFP	PFKL	0.277088	C12orf66	CCNC	1e-06
C1orf85	CTDP1	0.271196	CABP4	CCNC	1e-06
DISC1	TMEM136	0.270699	CACFD1	CCNC	1e-06
GABRR3	NR2E3	0.263724	CACNA1A	CCNC	1e-06
CC2D2A	NCAM1	0.261888	CARD8	CCNC	1e-06
PAPPA-AS1	SETDB1	0.259819	BLOC1S5-TXNDC5	CCND1	1e-06
OPRK1	TOB2P1	0.2526	AKT1	CCND2	1e-06
ESR2	FGB	0.248012	AGTR1	CCND3	1e-06
CC2D2A	HINT3	0.245977	ACO2	CCNG1	1e-06
MUC17	PDLIM4	0.238858	C1orf116	CCNG1	1e-06
SPZ1	STARD8	0.227779	C20orf27	CCNG1	1e-06
FAM13A	SIM2	0.226441	CAB39L	CCNG1	1e-06
PEPD	PRNT	0.216886	CCL28	CCNG1	1e-06
DNMT3A	STAT3	0.212576	BCLAF1	CCR10	1e-06
ASAP1-IT2	FGB	0.210178	ATP2B3	CCR2	1e-06
CD244	THAP11	0.20514	CCL17	CCR4	1e-06
C12orf60	CC2D2A	0.202897	ASL	CCT3	1e-06
PTER	ZNF326	0.183968	ABCA12	CCT4	1e-06
ANKS1B	TTC21B-AS1	0.178481	BMP8B	CCT4	1e-06
ATP2B2	EDA2R	0.171738	ATP6AP2	CCT7	1e-06
FOXP2	LRIT2	0.170009	BNIP3	CCT7	1e-06
CPA5	ERBB3	0.160608	C17orf51	CCT7	1e-06
RTN4RL2	TOM1L1	0.14091	C7orf76	CCT7	1e-06
BAG3	SLC22A12	0.138159	CAPSL	CCT7	1e-06
NEUROD1	SOX10	0.136295	CATSPERG	CCT7	1e-06
GSDMD	SNCA	0.132904	CCDC66	CCT7	1e-06
C10orf62	PCP2	0.130759	AATF	CCT8	1e-06
FOXP2	PNMA5	0.129902	ALS2CL	CD164	1e-06
IRX5	SNAP25	0.127579	ANGPT4	CD164	1e-06
DCSTAMP	EHHADH	0.127139	ATXN3	CD177	1e-06
BRINP3	IL3RA	0.126963	ACTR1B	CD1D	1e-06
FUT4	IL13RA2	0.126148	ATP5J2	CD200R1	1e-06
PPP2R2B	STAT3	0.114228	ABCE1	CD22	1e-06
KRT6B	NPY2R	0.1065	ABCF1	CD22	1e-06
AIG1	GATS	0.0888037	ATP5I	CD22	1e-06
C11orf74	RAG1	0.0881171	C1QTNF9	CD244	1e-06
CLEC4M	STAT3	0.0725454	ADAM19	CD247	1e-06
IQSEC2	MRC2	0.0584769	C1orf85	CD247	1e-06
NR2E3	POSTN	0.0581031	ALDH5A1	CD28	1e-06
CTCFL	ZNF286A	0.0578553	AP1S2	CD2AP	1e-06
P2RY12	TM4SF19	0.0550437	ARPC1B	CD2BP2	1e-06
KRTAP8-1	SAG	0.0544827	C2orf42	CD2BP2	1e-06
C16orf93	MCM7	0.0496407	ACADVL	CD33	1e-06
PCBD1	SPRR2G	0.0463404	ATF2	CD36	1e-06
ERG	ST6GALNAC5	0.0397082	ABHD11	CD3E	1e-06
KLHDC9	ODF1	0.0378147	ACOT9	CD3E	1e-06
ANKS1B	KCNG3	0.0372131	ADM2	CD3E	1e-06
IL1RAPL2	KCNE3	0.0314713	ALS2CR12	CD44	1e-06
DNAI2	DUSP23	0.0277821	APP	CD44	1e-06
GC	TXNRD3NB	0.0274119	ATF2	CD46	1e-06
ANKS1B	CTSV	0.02736	AP5B1	CD48	1e-06
CLEC4F	SFRP5	0.0208379	AGO2	CD59	1e-06
LALBA	LCE4A	0.0204073	CACNA1A	CD5L	1e-06
ERG	PNMA5	0.0185407	ANAPC15	CD63	1e-06
PNMA5	TSPAN7	0.0113376	APP	CD69	1e-06
FAIM2	GABRD	0.00985646	ARHGEF9	CD74	1e-06
CKB	LRP11	0.00959596	BHLHB9	CD74	1e-06
ERG	SERPINA7	0.00890703	BMS1P6	CD81	1e-06
ACRV1	CTCFL	0.00853612	ASAP1-IT1	CD93	1e-06
CTCFL	TFPI2	0.00853612	AHNAK	CDAN1	1e-06
MOCS1	ZNF230	0.0084207	CAPRIN2	CDC123	1e-06
ANGPT2	PLCD1	0.00736788	CAPRIN2	CDC14A	1e-06
GNAQ	ZNF581	0.00506029	CCDC136	CDC25A	1e-06
ERG	RNF113B	0.00449584	ATP6V0A1	CDC25B	1e-06
SBK1	VARS	0.00424446	ATRIP	CDC25B	1e-06
P2RY6	TRIM40	0.00224596	ATXN3	CDC25B	1e-06
BCL2L10	FOSL1	0.00168354	B3GALT6	CDC25B	1e-06
CCDC110	SP6	0.00150139	AQP4	CDC25C	1e-06
CTRC	SLC5A9	0.00110088	ANAPC4	CDC26	1e-06
ALKBH3-AS1	PIK3R2	0.000989989	ATP6AP2	CDC26	1e-06
BEND5	NBPF6	0.000898	ABHD12B	CDC37	1e-06
SERTAD4	SRPK2	0.000463717	ABHD14B	CDC37	1e-06
PEPD	TMEM45B	0.000172962	ALPI	CDC37	1e-06
MAGEA2B	MIOX	0.000108648	ALG8	CDC42	1e-06
C14orf178	DCTN1	5.81185e-05	ALOX5AP	CDC42	1e-06
KRTAP24-1	SNAP25	1.10427e-05	AMY1B	CDC42	1e-06
CXorf27	KRT13	1.05228e-05	ANK2	CDC42	1e-06
SNX7	TCP11	6.84966e-06	ANKRD18A	CDC42	1e-06
DSCR8	RGPD4-AS1	1.38684e-06	ANKRD19P	CDC42	1e-06
ARHGAP20	EFEMP1	1.82972e-07	ANKRD20A4	CDC42	1e-06
ASPA	TM4SF19	1.76546e-08	ANKRD24	CDC42	1e-06
DPP6	KRT19	1.63627e-08	ARFGEF1	CDC42	1e-06
KCNG3	KRT82	1.31589e-09	BCKDHA	CDC42	1e-06
CTXN3	TM4SF19	8.99829e-10	BDNF-AS	CDC42	1e-06
ANGPTL3	SNX7	8.0404e-10	CASP5	CDC42	1e-06
FOSL1	GDF15	2.8594e-10	CCDC108	CDC42	1e-06
ANKS1B	ARHGAP20	2.03954e-10	CD79B	CDC42	1e-06
PAX7	UGT1A9	5.52935e-12	ALOX15B	CDC42BPB	1e-06
KRTAP26-1	OR2T2	3.03801e-12	ANKRD6	CDC42BPB	1e-06
MAP1LC3A	SLC22A31	2.40741e-12	AP4M1	CDC42BPB	1e-06
DCBLD1	SNCA	1.33227e-15	BDNF-AS	CDC42EP1	1e-06
OPCML	PRNT	2.22045e-16	CC2D2B	CDC45	1e-06
CCND1	CLIC2	1e-16	AGAP11	CDC5L	1e-06
DNAJB3	EFS	1e-16	AGK	CDC5L	1e-06
HMGB4	KRTAP21-1	1e-16	ARHGEF2	CDC5L	1e-06
CLIC2	LTBR	1e-16	ATP5H	CDC5L	1e-06
CCL7	MEG9	1e-16	BZW2	CDC5L	1e-06
CSF2	MGC45800	1e-16	C15orf59	CDC5L	1e-06
HSPB2	NFE2	1e-16	C19orf12	CDC5L	1e-06
EFS	OR10Q1	1e-16	C19orf67	CDC5L	1e-06
NFE2	OR2T10	1e-16	C19orf71	CDC5L	1e-06
FCGR3A	P2RY6	1e-16	CARS2	CDC5L	1e-06
KRT13	PEPD	1e-16	CD209	CDC5L	1e-06
FBXO40	PFN1P2	1e-16	APBB1	CDCA7L	1e-06
KRT82	PLOD2	1e-16	ABI1	CDH12	1e-06
OR4K17	PLOD2	1e-16	CCNB2	CDH3	1e-06
CCDC64B	PNMA5	1e-16	ARHGEF33	CDH5	1e-06
OR4Q3	PNMA5	1e-16	ATP13A2	CDHR5	1e-06
ADAMTS10	PRAMEF12	1e-16	ANKRD33	CDK1	1e-06
LTBR	PRAMEF8	1e-16	ANKRD34B	CDK1	1e-06
LCE4A	PTGFRN	1e-16	ARRB2	CDK1	1e-06
AR	SAG	1e-16	C15orf39	CDK11B	1e-06
P2RY6	SLC6A20	1e-16	ABCA11P	CDK13	1e-06
ARHGEF3-AS1	SNCA	1e-16	AP3D1	CDK13	1e-06
MALL	SNCA	1e-16	C1orf210	CDK13	1e-06
CRISP2	SOCS6	1e-16	CD276	CDK13	1e-06
CREB3L2	TMEM26	1e-16	ASB9	CDK16	1e-06
GAS2L1	TSPYL5	1e-16	ABHD11	CDK18	1e-06
PAPSS2	TSSK1B	1e-16	B9D1	CDK19	1e-06
PRNT	VEPH1	1e-16	ACAA1	CDK2	1e-06
TUBA3E	ZNF326	1e-16	AGPAT9	CDK2	1e-06
DCBLD1	ZNF366	1e-16	ALOXE3	CDK2	1e-06
ABCB6	ABCG4	1e-06	BAIAP2-AS1	CDK2	1e-06
ABL1	ABR	1e-06	C1orf86	CDK2	1e-06
A2M	ACD	1e-06	C2orf74	CDK2	1e-06
ACSBG2	ACTN4	1e-06	CBS	CDK2	1e-06
ACTB	ADAM18	1e-06	BANP	CDK2AP1	1e-06
ADCYAP1	ADCYAP1R1	1e-06	C3orf38	CDK2AP1	1e-06
ACTR2	ADH1C	1e-06	ADRA2A	CDK2AP2	1e-06
ADCYAP1R1	ADRA1A	1e-06	ALG13	CDK4	1e-06
ADRM1	AGBL5	1e-06	ARFGAP3	CDK5	1e-06
ABCB5	AGO1	1e-06	CC2D2A	CDK5RAP1	1e-06
ABCC4	AGO3	1e-06	CDH26	CDK5RAP1	1e-06
ADCK1	AGO3	1e-06	CDHR2	CDK5RAP1	1e-06
ADARB2	AGO4	1e-06	BCL2	CDK5RAP3	1e-06
ADCK2	AGO4	1e-06	C3orf18	CDK5RAP3	1e-06
ADAM29	AICDA	1e-06	C5orf22	CDK5RAP3	1e-06
ABL1	AK2	1e-06	C9orf96	CDK5RAP3	1e-06
ABI1	AKAP17A	1e-06	ASGR1	CDK6	1e-06
AGO2	AKR1CL1	1e-06	ALDOC	CDK8	1e-06
ABHD16A	AKT1S1	1e-06	C10orf131	CDK8	1e-06
AGT	ALDH16A1	1e-06	C15orf65	CDK8	1e-06
ADAM15	ALDH2	1e-06	ADCYAP1	CDKL1	1e-06
AGT	ALDH3B2	1e-06	BRD2	CDKN1B	1e-06
ABI1	ALDH4A1	1e-06	ACER3	CDKN2A	1e-06
ADAM15	ALDH7A1	1e-06	ADCK5	CDKN2A	1e-06
AGER	ALG14	1e-06	AKIP1	CDKN2A	1e-06
ADAM15	ALG1L9P	1e-06	ARL6IP6	CDKN2A	1e-06
AGT	ALG1L9P	1e-06	AURKAIP1	CDKN2A	1e-06
ABL1	ALG5	1e-06	BMS1P1	CDKN2A	1e-06
ABI1	ALKBH3-AS1	1e-06	BRINP3	CDKN2A	1e-06
ABL1	ALKBH3-AS1	1e-06	C17orf47	CDKN2A	1e-06
ADAM15	ALKBH3-AS1	1e-06	C1orf50	CDKN2A	1e-06
ADRB2	ALKBH3-AS1	1e-06	CAPN14	CDKN2A	1e-06
AFF2	ALKBH3-AS1	1e-06	CCDC74A	CDKN2A	1e-06
AGER	ALKBH3-AS1	1e-06	CDK5RAP2	CDKN2A	1e-06
AGT	ALKBH3-AS1	1e-06	BBC3	CDKN2AIP	1e-06
AKAP2	ALKBH3-AS1	1e-06	CASZ1	CDKN2D	1e-06
AKAP6	ALKBH3-AS1	1e-06	CASZ1	CDPF1	1e-06
ADAM15	ALOX12P2	1e-06	CDH13	CDRT1	1e-06
ABL1	AMACR	1e-06	CASZ1	CDRT15	1e-06
AHCY	AMER3	1e-06	APPBP2	CDRT15P1	1e-06
ADAM15	AMHR2	1e-06	AVPR2	CDT1	1e-06
ADCK5	AMHR2	1e-06	AXDND1	CDT1	1e-06
ABL1	AMPD3	1e-06	C14orf159	CDT1	1e-06
ACTB	ANAPC1P1	1e-06	APLP2	CDYL	1e-06
ABL1	ANAPC7	1e-06	C17orf62	CDYL	1e-06
ADAM10	ANG	1e-06	CAMKK2	CDYL	1e-06
ADCYAP1	ANGPT2	1e-06	ATL3	CDYL2	1e-06
ADAM15	ANGPTL1	1e-06	AHI1	CEACAM1	1e-06
AGT	ANK1	1e-06	CBR1	CEACAM1	1e-06
ABCC8	ANK2	1e-06	CCNC	CEACAM1	1e-06
ADAM15	ANK2	1e-06	CBX3	CEACAM5	1e-06
ALDH1B1	ANK2	1e-06	ARL6IP4	CEACAM6	1e-06
ALDOA	ANK2	1e-06	C17orf50	CEBPE	1e-06
ALKBH3-AS1	ANK2	1e-06	ABL1	CELF2	1e-06
ALS2CR11	ANK2	1e-06	ATF2	CELF6	1e-06
AKAP2	ANKK1	1e-06	CDC25A	CELF6	1e-06
ANK2	ANKRA2	1e-06	ARHGAP31	CELSR2	1e-06
ABHD5	ANKRD1	1e-06	AGO3	CENPB	1e-06
AGER	ANKRD18A	1e-06	B4GALT2	CENPE	1e-06
ADRB2	ANKRD2	1e-06	AIFM2	CENPJ	1e-06
AGER	ANKRD26P1	1e-06	ASB7	CENPJ	1e-06
ANKIB1	ANKRD40	1e-06	ATRAID	CENPJ	1e-06
ANK2	ANKRD65	1e-06	B3GNT6	CENPJ	1e-06
ADRB2	ANKUB1	1e-06	B4GALT3	CENPJ	1e-06
ADAMTS1	ANLN	1e-06	B4GALT7	CENPJ	1e-06
ADAMTS10	ANLN	1e-06	BAMBI	CENPJ	1e-06
AGPS	ANP32B	1e-06	BCCIP	CENPJ	1e-06
ABL1	ANXA11	1e-06	C10orf11	CENPJ	1e-06
ADAM3A	ANXA11	1e-06	C12orf45	CENPJ	1e-06
AIFM1	ANXA7	1e-06	C18orf8	CENPJ	1e-06
ACE2	AP1G2	1e-06	CCDC163P	CENPJ	1e-06
ALG6	AP4S1	1e-06	CCNJ	CENPJ	1e-06
ALKBH2	AP4S1	1e-06	CCR9	CENPJ	1e-06
ALKBH3-AS1	AP4S1	1e-06	CARKD	CENPM	1e-06
AMBN	AP4S1	1e-06	CCDC36	CENPM	1e-06
AMPD1	AP4S1	1e-06	AMD1	CENPO	1e-06
ANKRD29	AP4S1	1e-06	BCLAF1	CENPW	1e-06
ANGPT2	APBB2	1e-06	ATRAID	CEP120	1e-06
ACVRL1	APC	1e-06	B3GNT6	CEP120	1e-06
ANXA7	APEH	1e-06	C12orf56	CEP120	1e-06
AMOTL2	APOA4	1e-06	C6orf25	CEP120	1e-06
ACOT11	APOE	1e-06	CDCA8	CEP120	1e-06
ACY1	APOF	1e-06	CDIPT	CEP120	1e-06
AMPD2	APOF	1e-06	CEACAM1	CEP120	1e-06
ANXA8	APOF	1e-06	ARHGEF18	CEP128	1e-06
AKT1	APOL3	1e-06	ASAP3	CEP128	1e-06
ALKBH3-AS1	APP	1e-06	C15orf40	CEP128	1e-06
ANXA8	APP	1e-06	C17orf62	CEP128	1e-06
AP3B2	APP	1e-06	C2CD2	CEP128	1e-06
AMPD2	APPL2	1e-06	AGTRAP	CEP135	1e-06
ANKS1B	APRT	1e-06	BZRAP1	CEP135	1e-06
ACD	AQP10	1e-06	CDKL2	CEP135	1e-06
ACD	AQP7P3	1e-06	BBS7	CEP164	1e-06
ADAM15	AR	1e-06	ACAP1	CEP170	1e-06
AKT1	AR	1e-06	ASPH	CEP170P1	1e-06
ALKBH3-AS1	AR	1e-06	C6orf89	CEP19	1e-06
AMOTL2	AR	1e-06	ATP6V1B2	CEP44	1e-06
ANGPT1	AR	1e-06	CDR2	CEP44	1e-06
ANKRD2	AR	1e-06	ALDH4A1	CEP63	1e-06
ANKRD34B	AR	1e-06	BOLA3	CEP63	1e-06
ANKUB1	AR	1e-06	BTN2A1	CEP63	1e-06
ANXA8	AR	1e-06	C11orf49	CEP63	1e-06
AGRP	ARAF	1e-06	C1QB	CEP63	1e-06
AMOT	ARAF	1e-06	C3orf49	CEP63	1e-06
AJUBA	ARGFX	1e-06	C7orf60	CEP63	1e-06
ABCD3	ARHGAP1	1e-06	CCR9	CEP63	1e-06
ACAT2	ARHGAP15	1e-06	CDCA2	CEP63	1e-06
ADAMTSL3	ARHGAP15	1e-06	CELSR1	CEP63	1e-06
ANKS1B	ARHGAP15	1e-06	BSN	CEP89	1e-06
ACD	ARHGAP20	1e-06	C12orf77	CEP89	1e-06
AR	ARHGAP20	1e-06	CALML6	CEP89	1e-06
ACTB	ARHGAP25	1e-06	CCDC169-SOHLH2	CEP89	1e-06
AHCTF1	ARHGAP31	1e-06	CCT4	CEP89	1e-06
AKAP4	ARHGAP31	1e-06	CDC42EP3	CEP89	1e-06
ALKBH3-AS1	ARHGAP32	1e-06	CDK5RAP1	CEP97	1e-06
AFAP1L2	ARHGAP5-AS1	1e-06	ADAM18	CERK	1e-06
AGO1	ARHGAP5-AS1	1e-06	CD200R1L	CERS1	1e-06
AMPD2	ARHGAP5-AS1	1e-06	C8orf59	CERS6	1e-06
ANXA2	ARHGAP5-AS1	1e-06	BCL2L13	CES1	1e-06
ACD	ARHGAP8	1e-06	CEP128	CES3	1e-06
ACOX1	ARHGAP8	1e-06	ATG10	CES5A	1e-06
AMOT	ARHGAP8	1e-06	BORA	CETN2	1e-06
ALS2CR11	ARHGAP9	1e-06	ACIN1	CETP	1e-06
ANGPT4	ARHGAP9	1e-06	ARHGEF16	CETP	1e-06
ANKMY1	ARHGAP9	1e-06	ATG5	CETP	1e-06
ANKRD16	ARHGAP9	1e-06	CAMSAP2	CETP	1e-06
ANKRD2	ARHGAP9	1e-06	CASP3	CETP	1e-06
ANKRD30A	ARHGAP9	1e-06	CDK17	CETP	1e-06
ADGB	ARHGDIA	1e-06	ACRBP	CFHR4	1e-06
AKAP4	ARHGDIA	1e-06	BAX	CFI	1e-06
AP4B1-AS1	ARHGDIA	1e-06	C8G	CFL2	1e-06
ANXA1	ARHGEF19	1e-06	C8orf76	CFL2	1e-06
ABL1	ARHGEF26-AS1	1e-06	ACSM5	CFLAR	1e-06
ACOX1	ARHGEF26-AS1	1e-06	ANKRD55	CFLAR	1e-06
AR	ARHGEF3-AS1	1e-06	AP1S3	CFLAR	1e-06
AHSA2	ARHGEF35	1e-06	ASB16	CFLAR	1e-06
AK5	ARHGEF5	1e-06	BOD1L1	CFLAR	1e-06
ALG3	ARHGEF5	1e-06	CDC37	CFP	1e-06
ALKBH3-AS1	ARHGEF5	1e-06	ADORA3	CFTR	1e-06
ANKLE2	ARHGEF5	1e-06	BMPER	CFTR	1e-06
ANKRD2	ARHGEF5	1e-06	C15orf61	CFTR	1e-06
ANKRD23	ARHGEF5	1e-06	C6orf203	CFTR	1e-06
ADAP1	ARHGEF6	1e-06	C12orf44	CGA	1e-06
ADRA1A	ARHGEF7	1e-06	CDC42	CGB2	1e-06
APPL1	ARHGEF7	1e-06	BCL2L13	CGB8	1e-06
API5	ARID2	1e-06	ANAPC10	CGN	1e-06
ACD	ARID3A	1e-06	AQP4	CGN	1e-06
ACOX1	ARID3A	1e-06	CCNG1	CGN	1e-06
ACD	ARL13B	1e-06	ADAM22	CH25H	1e-06
AMPH	ARL13B	1e-06	CEP63	CHAC1	1e-06
APPL1	ARL16	1e-06	ANKRD28	CHCHD3	1e-06
AMHR2	ARL6IP1	1e-06	CENPJ	CHCHD5	1e-06
AHNAK	ARL6IP4	1e-06	CCDC43	CHD2	1e-06
ARF5	ARPP21	1e-06	C17orf67	CHD4	1e-06
ARHGAP11A	ARPP21	1e-06	CHD7	CHD9	1e-06
ARHGEF7	ARPP21	1e-06	ANTXR1	CHEK2	1e-06
ARID3A	ARPP21	1e-06	APOA1BP	CHEK2	1e-06
ARID3B	ARPP21	1e-06	BTBD3	CHFR	1e-06
ARL13B	ARPP21	1e-06	CDH19	CHGB	1e-06
ARL2-SNX15	ARPP21	1e-06	CEP135	CHIC1	1e-06
ARMCX6	ARPP21	1e-06	ANKRD12	CHIC2	1e-06
ABLIM2	ARRB1	1e-06	CAPRIN1	CHKA	1e-06
ANAPC10	ARRB1	1e-06	ATP6V0A1	CHL1	1e-06
ACLY	ARRB2	1e-06	ATXN2L	CHL1	1e-06
ACTG2	ARRB2	1e-06	AVPR1B	CHL1	1e-06
AMFR	ARRB2	1e-06	B3GAT2	CHL1	1e-06
ARAF	ARRDC3-AS1	1e-06	BACH2	CHL1	1e-06
AKT1S1	ARSB	1e-06	BAGE	CHL1	1e-06
AMPH	ASAH2	1e-06	BBS12	CHL1	1e-06
ALG11	ASAP1	1e-06	BCAS4	CHL1	1e-06
ALKBH3-AS1	ASAP1	1e-06	BHLHB9	CHL1	1e-06
ALKBH3-AS1	ASAP2	1e-06	BHMT2	CHL1	1e-06
ANXA8	ASAP3	1e-06	BIVM-ERCC5	CHL1	1e-06
ALKBH2	ASB16	1e-06	BOK	CHL1	1e-06
ALKBH3-AS1	ASB16	1e-06	BOLA3-AS1	CHL1	1e-06
AAAS	ASB17	1e-06	BPI	CHL1	1e-06
APP	ASB2	1e-06	C4orf45	CHL1	1e-06
A2M	ASB9	1e-06	AFM	CHM	1e-06
ARL13B	ASCC2	1e-06	C10orf11	CHM	1e-06
AR	ASCL2	1e-06	AGO3	CHML	1e-06
ANLN	ASCL4	1e-06	ARRB2	CHML	1e-06
ANXA2	ASGR1	1e-06	BTRC	CHML	1e-06
AGO3	ASIC2	1e-06	CALCOCO2	CHML	1e-06
ANKRD17	ASIP	1e-06	CCNG1	CHMP2A	1e-06
APPL1	ASMT	1e-06	ACD	CHMP3	1e-06
ARRB2	ASMTL-AS1	1e-06	ACTR2	CHMP3	1e-06
ASB15	ASPSCR1	1e-06	C14orf159	CHMP3	1e-06
ARID5B	ASS1	1e-06	CDK4	CHMP3	1e-06
ANGPTL2	ASXL1	1e-06	CHMP3	CHMP4A	1e-06
ANGPTL3	ASXL1	1e-06	BMPR1B	CHN1	1e-06
ANKRD2	ASXL1	1e-06	BAX	CHN2	1e-06
ARPP21	ASZ1	1e-06	ANGPT2	CHP1	1e-06
APPL1	ATAD3B	1e-06	AGO3	CHPF2	1e-06
ACBD7	ATF2	1e-06	CDH5	CHRM2	1e-06
ADCY1	ATF2	1e-06	CEP44	CHRM2	1e-06
ANKRD18B	ATF2	1e-06	AKIP1	CHRM3	1e-06
ARHGAP8	ATF2	1e-06	C9orf171	CHRM3	1e-06
APH1A	ATF3	1e-06	ACD	CHRM4	1e-06
AKAP13	ATF4	1e-06	ATF3	CHRNA3	1e-06
ADAMTS12	ATF7	1e-06	BCCIP	CHRNA4	1e-06
AFAP1L1	ATF7	1e-06	CCER1	CHRNA9	1e-06
ANXA7	ATG12	1e-06	ADNP	CHST14	1e-06
AGO3	ATG16L1	1e-06	ANK3	CHST15	1e-06
ARHGAP8	ATG16L1	1e-06	CDK11A	CHST15	1e-06
ARHGEF2	ATG16L1	1e-06	ACAD9	CHST2	1e-06
ACTN2	ATG16L2	1e-06	B9D2	CHST4	1e-06
ACTL6A	ATG4A	1e-06	ACE2	CHURC1-FNTB	1e-06
ANKRD40	ATG4A	1e-06	ABCC4	CIB1	1e-06
ACOT7	ATG7	1e-06	C1orf85	CIR1	1e-06
AMPH	ATP13A2	1e-06	CCBL1	CIR1	1e-06
ATF7	ATP1B4	1e-06	CCDC114	CIR1	1e-06
AMPD2	ATP2B1	1e-06	CENPJ	CISD1	1e-06
ASIC3	ATP2B2	1e-06	ARL6IP4	CISD2	1e-06
ATP13A2	ATP2B4	1e-06	ANKRD46	CITED1	1e-06
ASB3	ATP4A	1e-06	ATP6V0A2	CITED1	1e-06
ACD	ATP4B	1e-06	ATP6V1G2	CITED1	1e-06
ADA	ATP5L2	1e-06	B3GALNT2	CITED1	1e-06
ARRB2	ATP6V0B	1e-06	BAZ1B	CITED1	1e-06
ARMC8	ATP6V0C	1e-06	BBS2	CITED1	1e-06
AR	ATP6V1G3	1e-06	BNIP1	CITED1	1e-06
ASCL4	ATP8A1	1e-06	CAPN10-AS1	CITED1	1e-06
AMOTL2	ATXN7	1e-06	CCPG1	CITED1	1e-06
ATG16L1	ATXN7	1e-06	CHD9	CITED1	1e-06
ALKBH3-AS1	AUNIP	1e-06	CHKB-CPT1B	CITED1	1e-06
ADAM5	AURKA	1e-06	ASTN2	CITED2	1e-06
ALOX12P2	AURKA	1e-06	BIN3	CKAP5	1e-06
ATG4A	AURKAIP1	1e-06	BTN3A2	CKAP5	1e-06
ADAMTSL5	AXIN1	1e-06	C11orf24	CKAP5	1e-06
AGBL5	AXIN1	1e-06	BRD7	CKLF	1e-06
ADCY5	AXIN2	1e-06	CEP135	CKLF	1e-06
ACTB	AZI2	1e-06	ACAP1	CKMT1B	1e-06
AP1M2	AZI2	1e-06	BAIAP2	CKMT2	1e-06
APOE	AZI2	1e-06	ATP1B1	CKMT2-AS1	1e-06
APP	AZI2	1e-06	CEP120	CKS2	1e-06
ATF1	AZI2	1e-06	ACKR2	CLCN2	1e-06
ATF4	AZI2	1e-06	APOH	CLCN2	1e-06
ALDH4A1	B2M	1e-06	ASS1	CLCN2	1e-06
ANGPT2	B2M	1e-06	ATOH7	CLCN2	1e-06
ARHGAP8	B9D1	1e-06	CASP8	CLCN2	1e-06
ARID2	B9D1	1e-06	ADAMTS6	CLCN3	1e-06
ANXA2P1	BAAT	1e-06	BCCIP	CLCN3	1e-06
ACSF3	BABAM1	1e-06	ANGPT2	CLCN5	1e-06
ACSL5	BABAM1	1e-06	APEX1	CLCN6	1e-06
ACSM1	BABAM1	1e-06	CCNA2	CLDN10-AS1	1e-06
AGFG2	BABAM1	1e-06	ATP2A3	CLDN20	1e-06
ATP6V0A1	BABAM1	1e-06	CBX2	CLDN20	1e-06
ANXA7	BACH2	1e-06	BLZF1	CLDND1	1e-06
ABCB5	BAD	1e-06	CDC42	CLEC14A	1e-06
ACSM2B	BAD	1e-06	CCER1	CLEC17A	1e-06
ANKS1B	BAD	1e-06	BCL2	CLEC4E	1e-06
BACE2	BAG1	1e-06	ATP2A3	CLEC4M	1e-06
ANKRD2	BAG2	1e-06	CEACAM1	CLEC4M	1e-06
ARL13B	BAG2	1e-06	ARSD	CLEC7A	1e-06
ATN1	BAG2	1e-06	CA8	CLEC7A	1e-06
ABHD3	BAG3	1e-06	CASP9	CLHC1	1e-06
ABI1	BAG3	1e-06	ASCC3	CLIC1	1e-06
AGO2	BAG3	1e-06	ATF3	CLIC5	1e-06
ANKRD28	BAG3	1e-06	ATXN10	CLINT1	1e-06
APEX2	BAG3	1e-06	BCCIP	CLINT1	1e-06
APP	BAG3	1e-06	CDK14	CLINT1	1e-06
ARRB1	BAG3	1e-06	CEP68	CLINT1	1e-06
ATF2	BAG3	1e-06	CEP76	CLINT1	1e-06
ATF3	BAG3	1e-06	CEP85	CLINT1	1e-06
AZI2	BAG3	1e-06	CERS5	CLINT1	1e-06
ATG9B	BAG4	1e-06	CGRRF1	CLINT1	1e-06
ATP5S	BAG6	1e-06	CHD3	CLINT1	1e-06
APP	BANF1	1e-06	CHST5	CLINT1	1e-06
ADH4	BARX1	1e-06	CHTF18	CLINT1	1e-06
AIM2	BARX1	1e-06	CHTOP	CLINT1	1e-06
AXL	BATF	1e-06	CHURC1-FNTB	CLINT1	1e-06
AP3M2	BATF3	1e-06	ARNTL	CLK1	1e-06
ATG16L1	BATF3	1e-06	BLK	CLK1	1e-06
ATP11A	BATF3	1e-06	ATP6V0A2	CLK2	1e-06
ABCA8	BAX	1e-06	CCDC147	CLK3	1e-06
ACRC	BAX	1e-06	CEP128	CLMN	1e-06
ADAMTS7P1	BAX	1e-06	ALLC	CLNK	1e-06
ANKRD65	BAX	1e-06	CHID1	CLNK	1e-06
AGAP5	BBS1	1e-06	CLCN3	CLNK	1e-06
ATF4	BBS4	1e-06	ACACB	CLNS1A	1e-06
AGO3	BCAN	1e-06	CCDC136	CLP1	1e-06
ARMC6	BCAN	1e-06	CASP9	CLSTN3	1e-06
ADCY8	BCAS3	1e-06	C12orf23	CLTA	1e-06
ADSSL1	BCAS3	1e-06	CAMSAP2	CLTA	1e-06
ABI1	BCHE	1e-06	CGNL1	CLTA	1e-06
ASB16	BCL2	1e-06	ADARB1	CLTB	1e-06
ATF2	BCL2A1	1e-06	C21orf62	CLTB	1e-06
AIM2	BCL6B	1e-06	CA10	CLTB	1e-06
AGO3	BCL7C	1e-06	CCDC42	CLTB	1e-06
AKAP6	BCLAF1	1e-06	CLDN8	CLTB	1e-06
APC2	BCLAF1	1e-06	ARMC6	CLUL1	1e-06
AKR1D1	BCR	1e-06	BANP	CLVS1	1e-06
ANXA8	BEAN1	1e-06	BMS1P17	CMBL	1e-06
AOC1	BEAN1	1e-06	CALM2	CMC1	1e-06
AP1B1P1	BEAN1	1e-06	ASCC2	CMPK1	1e-06
APBB2	BEAN1	1e-06	ANKRD13A	CMSS1	1e-06
AIM2	BEND2	1e-06	APP	CMTM3	1e-06
BCL2	BEND3P3	1e-06	BHLHB9	CMTM5	1e-06
ASCC2	BEST4	1e-06	CHM	CNBD1	1e-06
ADCY8	BEX1	1e-06	CEP120	CNGA4	1e-06
ACTB	BEX5	1e-06	AHR	CNIH4	1e-06
AZI2	BHLHE40	1e-06	C7orf69	CNIH4	1e-06
BCL2	BHLHE40-AS1	1e-06	CBFB	CNIH4	1e-06
AGBL5	BICD1	1e-06	CFH	CNIH4	1e-06
ATP13A1	BICD1	1e-06	CLCF1	CNIH4	1e-06
AZI2	BICD1	1e-06	CLDN10	CNIH4	1e-06
ADIPOQ	BIN1	1e-06	CLIC5	CNIH4	1e-06
AP5Z1	BIN1	1e-06	CLRN1-AS1	CNIH4	1e-06
APOO	BIN1	1e-06	CMPK1	CNIH4	1e-06
ACKR4	BIRC3	1e-06	CMTM1	CNIH4	1e-06
ABL2	BIRC5	1e-06	CASKIN2	CNOT1	1e-06
ARHGEF28	BIRC7	1e-06	CASP10	CNOT1	1e-06
ARHGEF39	BIRC7	1e-06	CBFA2T3	CNOT1	1e-06
AGO4	BLACE	1e-06	ACOX2	CNOT2	1e-06
AKAP14	BLCAP	1e-06	CCDC66	CNOT2	1e-06
ACOT2	BLID	1e-06	C10orf68	CNOT7	1e-06
BANP	BLK	1e-06	ABI1	CNPY3	1e-06
ALKBH3-AS1	BLNK	1e-06	AGO3	CNPY4	1e-06
ARHGAP8	BLNK	1e-06	AURKC	CNR1	1e-06
BCL2L12	BLNK	1e-06	CCNC	CNR1	1e-06
ADH4	BLZF1	1e-06	CALCOCO2	CNTD2	1e-06
ARRB1	BMI1	1e-06	ATRN	CNTFR	1e-06
ANKRD65	BMP1	1e-06	ATF2	CNTLN	1e-06
ACVR2A	BMP2	1e-06	ACD	CNTN1	1e-06
ATF3	BMP3	1e-06	CNOT7	CNTN1	1e-06
BIRC8	BMPR2	1e-06	ACD	CNTN3	1e-06
AHI1	BMS1P2	1e-06	CEP120	CNTNAP5	1e-06
AMHR2	BMS1P20	1e-06	BAGE2	CNTROB	1e-06
BFAR	BOD1	1e-06	BAGE5	CNTROB	1e-06
AGO3	BPGM	1e-06	CASP8	CNTROB	1e-06
ATP6AP2	BPIFC	1e-06	ARRB2	COA1	1e-06
ALDH4A1	BRCA2	1e-06	CEP120	COA1	1e-06
AGO3	BRD8	1e-06	CD93	COA3	1e-06
BAG4	BRF1	1e-06	C1orf189	COA5	1e-06
ACD	BRF2	1e-06	CCDC36	COA6	1e-06
ANKRD16	BRIP1	1e-06	CAB39	COG5	1e-06
ANKRD65	BRIP1	1e-06	CCDC36	COG5	1e-06
ATP5G3	BRMS1	1e-06	APP	COG7	1e-06
ANKRD2	BRPF3	1e-06	AGO3	COG8	1e-06
ANO9	BRSK1	1e-06	CCDC158	COIL	1e-06
ANXA2R	BRSK1	1e-06	ATG16L2	COL10A1	1e-06
AZI2	BSG	1e-06	C1GALT1C1	COL15A1	1e-06
BAG3	BSND	1e-06	ANKRD1	COL1A1	1e-06
AFF1	BTBD1	1e-06	C1orf213	COL1A1	1e-06
AGBL5	BTG3	1e-06	CCT7	COL20A1	1e-06
ACTB	BTNL9	1e-06	CDC42	COL4A6	1e-06
AP4B1	BUB1	1e-06	ACD	COL5A3	1e-06
ARHGAP8	BUB1B	1e-06	ABCA13	COL6A3	1e-06
BICD1	BUB3	1e-06	ACD	COL6A3	1e-06
AR	BVES	1e-06	AP4S1	COL6A3	1e-06
ATXN3	BZW1	1e-06	ACD	COL6A6	1e-06
ARHGEF7	C10orf126	1e-06	C2orf69	COL8A1	1e-06
ACTB	C10orf62	1e-06	CCL2	COLEC11	1e-06
ARMC6	C10orf99	1e-06	CDK2	COLEC11	1e-06
AHSG	C11orf49	1e-06	ABI1	COMMD1	1e-06
ANKS1B	C11orf57	1e-06	BBX	COMMD10	1e-06
ATL2	C11orf57	1e-06	C11orf49	COMMD2	1e-06
ATP2A2	C11orf57	1e-06	C1orf159	COMMD2	1e-06
BRCA1	C11orf57	1e-06	C21orf33	COMMD2	1e-06
BCL2L2	C11orf58	1e-06	C2orf49	COMMD2	1e-06
ABHD6	C11orf73	1e-06	BTK	COMMD3-BMI1	1e-06
ATL1	C11orf73	1e-06	C20orf27	COMMD4	1e-06
BAX	C11orf74	1e-06	C21orf90	COMMD4	1e-06
BRAT1	C11orf83	1e-06	C2orf82	COMMD4	1e-06
BBIP1	C12orf10	1e-06	C10orf76	COMMD7	1e-06
ALDOB	C12orf42	1e-06	ALPK1	COPB1	1e-06
AP5M1	C12orf68	1e-06	BCL6	COPB1	1e-06
AHSA2	C13orf35	1e-06	C5orf66	COPB2	1e-06
ARAF	C13orf35	1e-06	ACD	COPE	1e-06
ATG13	C14orf1	1e-06	CLEC7A	COPG2	1e-06
ACY1	C14orf151	1e-06	ACP5	COPS2	1e-06
ARRB1	C14orf39	1e-06	ACOT6	COPS3	1e-06
BRD8	C15orf54	1e-06	ATP5B	COPS3	1e-06
ADPRH	C15orf57	1e-06	CLCA3P	COPS3	1e-06
APEX2	C16orf59	1e-06	ACADM	COPS5	1e-06
BAD	C17orf102	1e-06	ANKHD1-EIF4EBP3	COPS5	1e-06
ATP2A2	C17orf67	1e-06	ATMIN	COPS5	1e-06
BAG3	C17orf75	1e-06	C18orf32	COPS5	1e-06
ATM	C17orf80	1e-06	CAND2	COPS5	1e-06
BAG3	C17orf96	1e-06	CKLF-CMTM1	COPS5	1e-06
BAG3	C17orf97	1e-06	ACD	COPS6	1e-06
AICDA	C17orf99	1e-06	AP1G2	COPS6	1e-06
ACTR2	C18orf32	1e-06	BMP1	COPS6	1e-06
ATG16L1	C19orf24	1e-06	C2orf73	COPS6	1e-06
AURKB	C19orf44	1e-06	BSG	COPS7A	1e-06
ATP13A2	C19orf47	1e-06	ATG5	COQ10A	1e-06
ANGPT2	C19orf52	1e-06	ARRB2	COQ10B	1e-06
ACTB	C1QTNF7	1e-06	BCL2L13	CORIN	1e-06
ASF1A	C1QTNF9	1e-06	ASNSD1	CORO1A	1e-06
AGO4	C1orf109	1e-06	CLINT1	CORO7	1e-06
APOL4	C1orf141	1e-06	ACD	COX10	1e-06
ATG16L1	C1orf198	1e-06	ACTR2	COX11	1e-06
AGO3	C1orf210	1e-06	BCCIP	COX11	1e-06
APEX2	C1orf216	1e-06	CDC42	COX11	1e-06
C12orf65	C1orf227	1e-06	CLECL1	COX6B1	1e-06
AFAP1L1	C1orf43	1e-06	ARRB2	COX7C	1e-06
C12orf65	C1orf53	1e-06	BIRC2	COX8A	1e-06
ALDH18A1	C1orf94	1e-06	AKT1S1	COX8C	1e-06
C11orf91	C1orf94	1e-06	COPS6	CPA6	1e-06
ABL1	C21orf128	1e-06	CLINT1	CPAMD8	1e-06
ARHGEF5	C21orf67	1e-06	CEP63	CPD	1e-06
ANGPT2	C21orf88	1e-06	C1QTNF9	CPE	1e-06
ABL1	C22orf23	1e-06	CLINT1	CPEB1	1e-06
AGER	C22orf23	1e-06	CLINT1	CPEB3	1e-06
AIRE	C22orf23	1e-06	CHRAC1	CPLX1	1e-06
AKAP2	C22orf23	1e-06	ABCB9	CPNE1	1e-06
ASB16	C22orf23	1e-06	AQP2	CPNE1	1e-06
ATP5J	C22orf23	1e-06	CGNL1	CPNE1	1e-06
BLNK	C22orf23	1e-06	AFAP1	CPNE3	1e-06
C20orf112	C22orf39	1e-06	APOF	CPNE3	1e-06
ACTC1	C2CD4B	1e-06	ASAH2	CPNE3	1e-06
ARRB2	C2CD4C	1e-06	ASTN2	CPNE3	1e-06
ATP1A1OS	C2orf44	1e-06	ATAD3A	CPNE3	1e-06
ADAMTSL3	C2orf54	1e-06	ATP10A	CPNE3	1e-06
BRCA1	C2orf57	1e-06	ATP2C1	CPNE3	1e-06
AKAP8L	C2orf68	1e-06	ATP4A	CPNE3	1e-06
ATG7	C2orf69	1e-06	C7	CPNE3	1e-06
BBIP1	C3orf80	1e-06	C7orf49	CPNE3	1e-06
ANGPTL4	C3orf84	1e-06	CCNG1	CPO	1e-06
ARHGEF5	C4A	1e-06	BTRC	CPOX	1e-06
BIN3	C4BPA	1e-06	ATG13	CPPED1	1e-06
BAG3	C4orf36	1e-06	CALCOCO2	CPSF3L	1e-06
ALPL	C5orf34	1e-06	BHLHB9	CPSF6	1e-06
ATP5J2	C6orf165	1e-06	ATP6V1A	CPSF7	1e-06
AGO4	C6orf201	1e-06	AUP1	CPT1A	1e-06
ARL16	C6orf201	1e-06	CEP152	CPT1B	1e-06
C11orf48	C7orf63	1e-06	CLINT1	CPXM1	1e-06
ATL3	C8B	1e-06	CLINT1	CPZ	1e-06
APOA1	C8orf31	1e-06	CLINT1	CR1L	1e-06
ARSG	C8orf33	1e-06	A4GALT	CRAT	1e-06
BBS4	C8orf33	1e-06	ASIC4	CRAT	1e-06
ANGPTL4	C8orf88	1e-06	BMS1P17	CRB1	1e-06
BNIPL	C9orf153	1e-06	CLDN4	CRB1	1e-06
C1orf50	C9orf171	1e-06	AHCYL1	CRB3	1e-06
AVPI1	C9orf37	1e-06	ACD	CRBN	1e-06
ACAP2	C9orf48	1e-06	CLINT1	CRCP	1e-06
ANGPT2	C9orf62	1e-06	BCL11A	CREB1	1e-06
ACBD6	C9orf96	1e-06	CLIC5	CREB1	1e-06
ARMC6	CA10	1e-06	ATPIF1	CREB3	1e-06
ADRM1	CA12	1e-06	AURKAIP1	CREB3	1e-06
C6orf100	CA2	1e-06	B3GALT4	CREB3	1e-06
C11orf48	CA5BP1	1e-06	BET1	CREB3	1e-06
AAR2	CABLES1	1e-06	BFSP2	CREB3	1e-06
AKT1	CABP5	1e-06	BLOC1S3	CREB3	1e-06
AR	CACNA1C-AS4	1e-06	BPIFB1	CREB3	1e-06
APEX1	CACNB1	1e-06	C4orf46	CREB3	1e-06
ADCYAP1	CACNG4	1e-06	C8orf56	CREB3	1e-06
AKT1	CACNG4	1e-06	CNOT2	CREB3	1e-06
ADAM18	CACUL1	1e-06	BLOC1S5-TXNDC5	CREB3L1	1e-06
C9orf43	CACUL1	1e-06	AKT2	CREB3L2	1e-06
ABL2	CACYBP	1e-06	ATG13	CREB3L3	1e-06
ANKUB1	CACYBP	1e-06	CPNE1	CREB3L3	1e-06
ANXA6	CACYBP	1e-06	CBL	CREB3L4	1e-06
ARMCX6	CACYBP	1e-06	AMDHD2	CREBBP	1e-06
ACBD6	CADM2	1e-06	C9orf156	CREBBP	1e-06
AKT1	CADM2	1e-06	C9orf89	CREBBP	1e-06
BVES	CADM2	1e-06	ACD	CREBRF	1e-06
C8B	CADM4	1e-06	ARHGAP4	CREBZF	1e-06
ANK1	CALB2	1e-06	CNOT2	CREBZF	1e-06
ARAF	CALCOCO1	1e-06	ARHGAP11B	CRELD1	1e-06
AGR2	CALCOCO2	1e-06	CALCOCO2	CRELD1	1e-06
ATP13A2	CALCRL	1e-06	ARHGAP12	CREM	1e-06
ARL13B	CALD1	1e-06	C7orf55-LUC7L2	CREM	1e-06
AR	CALM2	1e-06	CDKN2A	CRIP1	1e-06
C2orf44	CALM2	1e-06	CEP63	CRIP3	1e-06
AR	CALR3	1e-06	CLINT1	CRIP3	1e-06
ARRB2	CAMK1D	1e-06	CLINT1	CRIPT	1e-06
BICC1	CAMK2G	1e-06	CGNL1	CRISP3	1e-06
C8orf22	CAMKK1	1e-06	CDK2AP2	CRISPLD1	1e-06
AP2M1	CAMKK2	1e-06	ALKBH3	CRK	1e-06
ATRX	CAMKK2	1e-06	APITD1-CORT	CRK	1e-06
ATG16L1	CAP2	1e-06	ASAP1-IT2	CRK	1e-06
AKR1B15	CAPG	1e-06	ASCL2	CRK	1e-06
ACTB	CAPN1	1e-06	BECN1	CRK	1e-06
AFAP1L1	CAPN10-AS1	1e-06	CLINT1	CRKL	1e-06
AKT1	CAPN12	1e-06	CLINT1	CRLS1	1e-06
ADPRHL1	CAPN2	1e-06	AKR1A1	CRNKL1	1e-06
C16orf54	CAPN2	1e-06	AHNAK	CROCC	1e-06
AGBL5	CAPN3	1e-06	CLINT1	CROCCP2	1e-06
ALDH8A1	CAPN6	1e-06	BCL2	CROT	1e-06
BCAR3	CAPS	1e-06	ADD3	CRTAP	1e-06
C15orf57	CAPS	1e-06	ASPH	CRTAP	1e-06
BCS1L	CAPZA1	1e-06	CETP	CRTC2	1e-06
BTN2A2	CAPZA1	1e-06	CDCA7L	CRTC3	1e-06
ADD3-AS1	CAPZA2	1e-06	CLINT1	CRY1	1e-06
AZI2	CAPZA2	1e-06	APLP1	CRY2	1e-06
CABLES1	CAPZA2	1e-06	BCL2L13	CRY2	1e-06
C3	CARD8	1e-06	CABP1	CRY2	1e-06
ARL6IP4	CARD9	1e-06	COPS3	CRY2	1e-06
APLP2	CARF	1e-06	COPS6	CRY2	1e-06
ARAF	CARF	1e-06	C21orf90	CRYAB	1e-06
ACTL6A	CARHSP1	1e-06	C9orf89	CRYBA4	1e-06
AP2B1	CARKD	1e-06	ARL13B	CRYBB1	1e-06
APPL1	CARKD	1e-06	CLINT1	CRYBB2P1	1e-06
C4BPB	CARKD	1e-06	CASZ1	CRYGS	1e-06
C5orf63	CARKD	1e-06	ALG13	CRYZ	1e-06
ACTG1	CARM1	1e-06	CLINT1	CRYZ	1e-06
C6orf165	CARM1	1e-06	BCL2L13	CS	1e-06
C11orf48	CARS2	1e-06	BCL2L13	CSAG1	1e-06
C1orf141	CASC3	1e-06	ARPP21	CSDC2	1e-06
AARSD1	CASC5	1e-06	ANKRD54	CSDE1	1e-06
ANKRD20A12P	CASP2	1e-06	ATG10	CSDE1	1e-06
BCLAF1	CASP2	1e-06	CORT	CSDE1	1e-06
CALML5	CASP3	1e-06	COX11	CSDE1	1e-06
ALKBH3-AS1	CASP8	1e-06	CRISPLD2	CSDE1	1e-06
ATF2	CASP8	1e-06	CDC5L	CSE1L	1e-06
BCDIN3D-AS1	CASP8	1e-06	ACD	CSF2RA	1e-06
BTBD1	CASP9	1e-06	CABYR	CSF2RA	1e-06
AP2S1	CASS4	1e-06	ACOT6	CSF3R	1e-06
AAGAB	CAST	1e-06	ATG10	CSF3R	1e-06
ALG13	CAST	1e-06	CHD1	CSF3R	1e-06
ALKBH3-AS1	CAST	1e-06	CMTM1	CSF3R	1e-06
AQP10	CASZ1	1e-06	COMMD6	CSF3R	1e-06
AQP12A	CASZ1	1e-06	APBB1	CSGALNACT1	1e-06
C19orf83	CASZ1	1e-06	BCL2L13	CSGALNACT2	1e-06
C1QTNF7	CASZ1	1e-06	CLINT1	CSH2	1e-06
C1orf86	CASZ1	1e-06	AKIRIN1	CSN1S1	1e-06
C21orf91	CASZ1	1e-06	C9orf163	CSNK1D	1e-06
C22orf23	CASZ1	1e-06	C9orf41	CSNK1D	1e-06
C2CD2L	CASZ1	1e-06	C9orf85	CSNK1D	1e-06
CASP6	CASZ1	1e-06	CENPJ	CSNK1D	1e-06
APTX	CAV2	1e-06	B3GNTL1	CSNK1E	1e-06
BCL2L1	CBFB	1e-06	C10orf11	CSNK1E	1e-06
ALKBH3-AS1	CBL	1e-06	AGO3	CSNK1G3	1e-06
ALPK3	CBL	1e-06	CASP1	CSNK1G3	1e-06
ANK2	CBL	1e-06	CKLF	CSNK2A1	1e-06
ARMC10	CBL	1e-06	ABHD11	CSNK2B	1e-06
CAT	CBR4	1e-06	ANKZF1	CSNK2B	1e-06
BREA2	CBWD3	1e-06	ANXA2	CSPG4	1e-06
BFSP1	CBX2	1e-06	CALCOCO1	CSPG4	1e-06
C11orf57	CBX2	1e-06	CHD3	CSPG4	1e-06
CARKD	CBX2	1e-06	BCL2L13	CSPP1	1e-06
ADPRTL4	CBX4	1e-06	BCL2L13	CSRNP2	1e-06
CASS4	CBX5	1e-06	CLDN23	CST2	1e-06
ADO	CBX6	1e-06	ACSF3	CST6	1e-06
ANKRD65	CBX8	1e-06	CCDC106	CSTA	1e-06
ARHGAP4	CBX8	1e-06	CASP1	CSTF1	1e-06
ALOX5AP	CC2D2A	1e-06	CNOT3	CSTF1	1e-06
ARMS2	CC2D2A	1e-06	ABCA12	CSTF3	1e-06
ATP9A	CC2D2A	1e-06	CLINT1	CSTF3	1e-06
B3GALNT1	CC2D2A	1e-06	CLTB	CSTL1	1e-06
B3GNT6	CC2D2A	1e-06	CLTB	CT45A4	1e-06
B3GNTL1	CC2D2A	1e-06	CBX3	CT45A5	1e-06
B4GALNT2	CC2D2A	1e-06	CLINT1	CT45A5	1e-06
B4GALNT3	CC2D2A	1e-06	CLTB	CT45A6	1e-06
B4GALT3	CC2D2A	1e-06	CDK13	CT47A12	1e-06
BAGE	CC2D2A	1e-06	CNOT2	CT47A8	1e-06
BAGE2	CC2D2A	1e-06	CLTB	CT47B1	1e-06
BAI3	CC2D2A	1e-06	CLINT1	CT49	1e-06
BAIAP2	CC2D2A	1e-06	CAPN2	CT55	1e-06
BOLA3	CC2D2A	1e-06	CDK2AP2	CTAG1A	1e-06
BSG	CC2D2A	1e-06	BAIAP2	CTAGE1	1e-06
BTLA	CC2D2A	1e-06	CLINT1	CTAGE15	1e-06
C10orf105	CC2D2A	1e-06	CRELD2	CTAGE5	1e-06
C12orf73	CC2D2A	1e-06	CLCN2	CTAGE9	1e-06
C12orf74	CC2D2A	1e-06	C6orf120	CTBP1	1e-06
C14orf1	CC2D2A	1e-06	CLINT1	CTBP1-AS2	1e-06
C19orf59	CC2D2A	1e-06	ARL4D	CTC1	1e-06
C1orf159	CC2D2A	1e-06	AEBP2	CTCF	1e-06
C22orf23	CC2D2A	1e-06	ALG1L2	CTCFL	1e-06
C9orf85	CC2D2A	1e-06	ANAPC4	CTCFL	1e-06
C9orf9	CC2D2A	1e-06	ANKIB1	CTCFL	1e-06
C10orf54	CCAR2	1e-06	ANKRD55	CTCFL	1e-06
C6orf165	CCAR2	1e-06	ARHGAP33	CTCFL	1e-06
C9	CCAR2	1e-06	ASB8	CTCFL	1e-06
ALAESM	CCDC101	1e-06	C11orf45	CTCFL	1e-06
CALCOCO2	CCDC108	1e-06	CCNG1	CTCFL	1e-06
CALML5	CCDC108	1e-06	COLEC11	CTCFL	1e-06
ALOXE3	CCDC115	1e-06	BOD1L1	CTDP1	1e-06
ATP8B1	CCDC12	1e-06	CLINT1	CTDP1	1e-06
CBX4	CCDC12	1e-06	ATP2B3	CTDSP1	1e-06
APPL1	CCDC124	1e-06	CGNL1	CTDSP1	1e-06
ARID4A	CCDC132	1e-06	CENPJ	CTDSPL2	1e-06
CAPG	CCDC132	1e-06	BABAM1	CTF1	1e-06
ALB	CCDC135	1e-06	CLTB	CTHRC1	1e-06
AR	CCDC136	1e-06	CCNC	CTNNA2	1e-06
ARRB1	CCDC136	1e-06	BOD1L1	CTNNA3	1e-06
C1orf35	CCDC136	1e-06	COX6A1	CTNNA3	1e-06
CCDC116	CCDC144B	1e-06	C6orf222	CTNNB1	1e-06
ABHD5	CCDC149	1e-06	CALCR	CTNNB1	1e-06
BCAS3	CCDC149	1e-06	CDK2AP1	CTNNB1	1e-06
BUB1B	CCDC149	1e-06	ATF2	CTNND2	1e-06
ARHGAP15	CCDC15	1e-06	CLINT1	CTNS	1e-06
BAX	CCDC157	1e-06	ATG16L1	CTPS2	1e-06
CAMKK2	CCDC163P	1e-06	ANKFY1	CTR9	1e-06
ARAF	CCDC166	1e-06	CASP1	CTRB1	1e-06
ATPAF1	CCDC170	1e-06	CLINT1	CTRB2	1e-06
CC2D2A	CCDC171	1e-06	CLCN2	CTRC	1e-06
APTX	CCDC177	1e-06	CALCOCO2	CTSA	1e-06
BLOC1S1	CCDC180	1e-06	CST6	CTSB	1e-06
BMP1	CCDC183	1e-06	CLTB	CTSF	1e-06
AKT1	CCDC40	1e-06	CLTB	CTSG	1e-06
CACNG8	CCDC41	1e-06	CASP1	CTSH	1e-06
AKT1	CCDC42	1e-06	ARX	CTSK	1e-06
CCDC144A	CCDC59	1e-06	BLOC1S2	CTSK	1e-06
CARKD	CCDC67	1e-06	CASP1	CTSK	1e-06
AKR1D1	CCDC68	1e-06	BAIAP2	CTSO	1e-06
ALDH1L2	CCDC69	1e-06	AGPS	CTSV	1e-06
CCDC15	CCDC74A	1e-06	ANO10	CTSV	1e-06
CC2D2A	CCDC79	1e-06	ACO1	CTTN	1e-06
ANK2	CCDC87	1e-06	CCT7	CTTNBP2NL	1e-06
AKR1D1	CCDC88A	1e-06	ATG13	CTU1	1e-06
APBB1	CCDC88A	1e-06	CCDC41-AS1	CUEDC1	1e-06
AQP7P3	CCDC88C	1e-06	ATPAF1	CUEDC2	1e-06
ARHGAP8	CCDC9	1e-06	ARL6IP4	CUL2	1e-06
ARHGEF1	CCL1	1e-06	ACOT2	CUL3	1e-06
ARHGAP39	CCL14	1e-06	ACPT	CUL3	1e-06
CABYR	CCL14	1e-06	CLINT1	CUL4A	1e-06
BLACE	CCL21	1e-06	C19orf12	CUL4B	1e-06
ARID4B	CCL25	1e-06	CCPG1	CUL4B	1e-06
ARL6IP4	CCL28	1e-06	CHST12	CUL5	1e-06
AMPD2	CCNA2	1e-06	CSTA	CUL5	1e-06
AP4S1	CCNA2	1e-06	CTXN1	CUL5	1e-06
C1QBP	CCNB2	1e-06	CD8A	CUTA	1e-06
C1QTNF4	CCNB2	1e-06	CRAT	CUTA	1e-06
C15orf48	CCNC	1e-06	BUB1	CUX1	1e-06
C9orf169	CCNC	1e-06	CALCOCO2	CUX1	1e-06
CALCOCO2	CCNC	1e-06	CDS1	CUX1	1e-06
ARPP21	CCND2	1e-06	CDH5	CUX2	1e-06
ARV1	CCND2	1e-06	CEP152	CUZD1	1e-06
C9orf96	CCNDBP1	1e-06	CLTA	CXCL10	1e-06
CACNA1H	CCNDBP1	1e-06	CLINT1	CXCL12	1e-06
ATP2B2	CCNJ	1e-06	BCR	CXCL16	1e-06
ACTG1	CCNT1	1e-06	CENPJ	CXCL16	1e-06
C10orf131	CCP110	1e-06	ASAP2	CXCL17	1e-06
CCDC40	CCP110	1e-06	CEP104	CXCL9	1e-06
ANKRD16	CCR10	1e-06	CLTA	CXCR1	1e-06
C22orf23	CCR10	1e-06	CLTA	CXCR2	1e-06
BRWD1-IT2	CCR5	1e-06	CLTA	CXCR2P1	1e-06
BANCR	CCSER2	1e-06	CLTA	CXXC4	1e-06
BABAM1	CCT6P1	1e-06	ARHGAP4	CXorf23	1e-06
BPTF	CCT7	1e-06	BCL2	CXorf36	1e-06
ATF2	CCT8	1e-06	CDH13	CXorf40A	1e-06
ASTE1	CD14	1e-06	CACNB3	CXorf64	1e-06
C15orf61	CD14	1e-06	CLINT1	CYB561A3	1e-06
CATSPER2P1	CD14	1e-06	ADD1	CYBRD1	1e-06
CD14	CD163L1	1e-06	CALCOCO1	CYBRD1	1e-06
ALKBH3-AS1	CD164	1e-06	ARL17A	CYFIP1	1e-06
ALPP	CD200R1	1e-06	AHI1	CYFIP2	1e-06
ABCG4	CD22	1e-06	CCSER2	CYHR1	1e-06
APEX1	CD22	1e-06	CRYZL1	CYLC2	1e-06
ARHGEF15	CD22	1e-06	CBX3	CYP11A1	1e-06
C1orf109	CD22	1e-06	CLINT1	CYP21A2	1e-06
ANP32A	CD244	1e-06	CLINT1	CYP26C1	1e-06
AAAS	CD247	1e-06	ATG13	CYP27A1	1e-06
ABCA13	CD247	1e-06	AHCTF1	CYP27B1	1e-06
ACTG1	CD247	1e-06	ATG13	CYP2C19	1e-06
ACTR3B	CD247	1e-06	ATG16L1	CYP2C8	1e-06
ACVR2B-AS1	CD247	1e-06	CASP8	CYP2D7P	1e-06
ADAM2	CD247	1e-06	CLINT1	CYP2E1	1e-06
ADAM9	CD247	1e-06	CLINT1	CYP2R1	1e-06
ADAMDEC1	CD247	1e-06	CLINT1	CYP3A4	1e-06
ADAMTS1	CD247	1e-06	BAP1	CYP3A5	1e-06
ADAMTS17	CD247	1e-06	CASP10	CYP3A5	1e-06
ARHGAP23	CD247	1e-06	CLINT1	CYP3A5	1e-06
BRK1	CD247	1e-06	CLINT1	CYP4B1	1e-06
C15orf39	CD247	1e-06	ARHGEF16	CYP4F11	1e-06
CCDC8	CD247	1e-06	ARID1B	CYP4F11	1e-06
ALKBH3-AS1	CD28	1e-06	BAX	CYP4F3	1e-06
ANKFN1	CD28	1e-06	CASZ1	CYS1	1e-06
ABI3	CD2BP2	1e-06	CXXC1	CYS1	1e-06
ACP2	CD2BP2	1e-06	AQP8	CYTH1	1e-06
AMOTL2	CD2BP2	1e-06	CIB1	D2HGDH	1e-06
ATG10	CD300A	1e-06	ATF2	DAAM1	1e-06
CC2D2A	CD320	1e-06	CDC5L	DAAM1	1e-06
ADNP2	CD34	1e-06	CCDC104	DAAM2	1e-06
ADNP2	CD36	1e-06	BAZ1A	DAB2	1e-06
ARHGEF25	CD37	1e-06	BNC2	DAB2	1e-06
ATRN	CD3G	1e-06	CRTC1	DAB2	1e-06
AGO3	CD4	1e-06	CLINT1	DAB2IP	1e-06
C22orf43	CD44	1e-06	AAMP	DACH1	1e-06
CCDC122	CD44	1e-06	BAX	DACT3-AS1	1e-06
CC2D2A	CD53	1e-06	ALG9	DAG1	1e-06
ATL3	CD58	1e-06	ALS2	DAG1	1e-06
CCDC85B	CD5L	1e-06	ATG4A	DAG1	1e-06
CCDC78	CD63	1e-06	CLINT1	DAGLB	1e-06
CABYR	CD7	1e-06	CLINT1	DANCR	1e-06
ABI1	CD72	1e-06	ANKFY1	DAP3	1e-06
ABI1	CD74	1e-06	CLINT1	DAPK1	1e-06
ARHGAP25	CD74	1e-06	CNTNAP1	DAPL1	1e-06
ARHGAP8	CD74	1e-06	ALDH3A2	DARS	1e-06
ARHGEF5	CD74	1e-06	ALKBH1	DARS	1e-06
CASS4	CD74	1e-06	ANGPTL6	DARS	1e-06
ACTN1	CD79B	1e-06	ATAD5	DARS	1e-06
C1orf141	CD97	1e-06	ATF5	DARS	1e-06
C1orf204	CD97	1e-06	AHCYL1	DAXX	1e-06
C9orf96	CDC123	1e-06	C11orf68	DAXX	1e-06
AKT1S1	CDC16	1e-06	CHD1	DAXX	1e-06
BCAR1	CDC20	1e-06	COPS5	DAZAP1	1e-06
ABHD16A	CDC25A	1e-06	ANKRD9	DAZAP2	1e-06
ANXA5	CDC25A	1e-06	BLOC1S2	DAZAP2	1e-06
ABLIM2	CDC25B	1e-06	BTBD1	DAZAP2	1e-06
ARHGEF26-AS1	CDC25B	1e-06	CD19	DAZAP2	1e-06
ATP6V1G3	CDC25B	1e-06	CDHR5	DAZAP2	1e-06
CCDC108	CDC25B	1e-06	CLDN16	DAZAP2	1e-06
C16orf28	CDC25C	1e-06	CLINT1	DAZAP2	1e-06
ALDH8A1	CDC27	1e-06	ARAP1	DBF4B	1e-06
ALKBH3-AS1	CDC27	1e-06	ARIH2OS	DBF4B	1e-06
CACYBP	CDC27	1e-06	BIN3-IT1	DBF4B	1e-06
CCDC40	CDC34	1e-06	ACD	DBI	1e-06
C3orf67	CDC42	1e-06	ACTR2	DBI	1e-06
AGTRAP	CDC42BPA	1e-06	ARRB1	DBI	1e-06
AHCTF1P1	CDC42BPA	1e-06	CGREF1	DBI	1e-06
ARPC2	CDC42BPA	1e-06	CHRND	DBI	1e-06
CAMLG	CDC42BPA	1e-06	CHST6	DBI	1e-06
BATF3	CDC42SE2	1e-06	CYGB	DBI	1e-06
ARHGAP5	CDC45	1e-06	DALRD3	DBI	1e-06
ATXN1	CDC45	1e-06	ATG9A	DBIL5P	1e-06
BCL10	CDC5L	1e-06	ATG7	DBIL5P2	1e-06
CC2D2A	CDC5L	1e-06	AGAP7	DBN1	1e-06
CBWD6	CDC7	1e-06	ANKFY1	DBN1	1e-06
CBX5	CDC7	1e-06	BCL2L11	DBN1	1e-06
CCDC150	CDC7	1e-06	CCDC81	DBN1	1e-06
CALM2	CDCA2	1e-06	CP	DBN1	1e-06
CC2D2A	CDCA4	1e-06	ARL2	DBNDD1	1e-06
ADAMTSL3	CDCP2	1e-06	ARFGAP1	DBNDD2	1e-06
CADPS	CDH13	1e-06	ARAP2	DBNL	1e-06
AGO3	CDH16	1e-06	ARMCX6	DBNL	1e-06
C13orf45	CDH2	1e-06	ATG7	DBNL	1e-06
BMP1	CDH23	1e-06	ATP5SL	DBNL	1e-06
AICDA	CDH8	1e-06	CCDC177	DBNL	1e-06
AK8	CDH8	1e-06	CSAD	DBNL	1e-06
AKR7A3	CDHR2	1e-06	CLINT1	DBR1	1e-06
ATG16L1	CDK10	1e-06	ATG4A	DCAF11	1e-06
AGBL5	CDK11A	1e-06	CDK11A	DCAF11	1e-06
C14orf2	CDK11A	1e-06	BID	DCAF12L1	1e-06
CALN1	CDK11A	1e-06	CLINT1	DCAF13	1e-06
CAMK2B	CDK11A	1e-06	BCL2	DCAF13P3	1e-06
ANGPTL3	CDK13	1e-06	BCL2L13	DCAF15	1e-06
ATP1B2	CDK15	1e-06	BCL2L13	DCAF6	1e-06
C1orf43	CDK15	1e-06	CITED1	DCAKD	1e-06
C7orf49	CDK15	1e-06	ACOT4	DCBLD2	1e-06
CCDC17	CDK15	1e-06	CD44	DCDC5	1e-06
A2M	CDK16	1e-06	BCL2L13	DCHS2	1e-06
C3orf22	CDK16	1e-06	CLINT1	DCHS2	1e-06
CACNB1	CDK16	1e-06	C18orf42	DCLK1	1e-06
CCDC166	CDK16	1e-06	CHSY3	DCLK1	1e-06
ASMTL-AS1	CDK17	1e-06	BCL2L13	DCLK3	1e-06
ATF2	CDK17	1e-06	BCL2L13	DCLRE1C	1e-06
ADNP	CDK18	1e-06	CLINT1	DCP1A	1e-06
ARRB2	CDK18	1e-06	CRAT	DCPS	1e-06
AFG3L2	CDK2	1e-06	CUL4B	DCSTAMP	1e-06
CDADC1	CDK2	1e-06	CDK8	DCT	1e-06
CDC37	CDK2	1e-06	AKT2	DCTD	1e-06
C3orf20	CDK2AP1	1e-06	BOLA1	DCTN1	1e-06
ANKRD34B	CDK3	1e-06	C3orf33	DCTN1	1e-06
C14orf183	CDK3	1e-06	CALCR	DCTN1	1e-06
C14orf37	CDK3	1e-06	CD79B	DCTN1	1e-06
C14orf39	CDK3	1e-06	CSNK2A3	DCTN1	1e-06
CA14	CDK4	1e-06	CTSS	DCTN1	1e-06
ANGPTL3	CDK5	1e-06	DAP3	DCTN1	1e-06
ANO10	CDK5	1e-06	CLCN2	DCTN2	1e-06
ARHGAP8	CDK5	1e-06	ATG10	DCTN3	1e-06
C14orf183	CDK5	1e-06	ATAD2	DCTN4	1e-06
CABYR	CDK5RAP1	1e-06	ATG2A	DCTN4	1e-06
BCR	CDK5RAP3	1e-06	CLN3	DCTN4	1e-06
C9orf139	CDK5RAP3	1e-06	CLINT1	DCTN5	1e-06
CCL22	CDK5RAP3	1e-06	BCL2L13	DCTPP1	1e-06
AADAC	CDKN1A	1e-06	BEST3	DCUN1D2	1e-06
ACOT6	CDKN1A	1e-06	CHAF1A	DCUN1D4	1e-06
C14orf39	CDKN1A	1e-06	CDC5L	DDAH1	1e-06
BEND3P3	CDKN1B	1e-06	BANK1	DDB1	1e-06
CCDC64B	CDKN1B	1e-06	CLASP2	DDB1	1e-06
C6orf1	CDKN1C	1e-06	COMT	DDB1	1e-06
AZI2	CDKN2A	1e-06	ABHD16B	DDC	1e-06
ATG16L1	CDKN2B	1e-06	ANG	DDC	1e-06
CALCOCO2	CDNF	1e-06	BCL2L13	DDC	1e-06
ABL1	CDON	1e-06	CASZ1	DDIT3	1e-06
CDC20	CDRT1	1e-06	BCL2L13	DDIT4	1e-06
CASZ1	CDRT15P1	1e-06	CEP63	DDN	1e-06
CDH13	CDRT15P1	1e-06	BCCIP	DDO	1e-06
ATXN7L3B	CDT1	1e-06	ANXA2	DDR1	1e-06
AZU1	CDT1	1e-06	BCL2L13	DDR2	1e-06
BAG2	CDT1	1e-06	CYFIP1	DDRGK1	1e-06
BCAM	CDT1	1e-06	BCL2L13	DDT	1e-06
C1orf64	CDT1	1e-06	ALB	DDX11L2	1e-06
C7orf61	CDT1	1e-06	BAG4	DDX11L9	1e-06
CCDC124	CDT1	1e-06	AQP10	DDX19B	1e-06
CCDC108	CDYL	1e-06	ASTN2	DDX19B	1e-06
BMI1	CEACAM1	1e-06	ATP13A2	DDX19B	1e-06
CDK9	CEACAM3	1e-06	BCL2L13	DDX19B	1e-06
CDKN1A	CEACAM6	1e-06	CLINT1	DDX19B	1e-06
CARM1	CEBPB	1e-06	CRYBA2	DDX19B	1e-06
APPL1	CECR1	1e-06	ATP5I	DDX21	1e-06
ALOX12	CECR5	1e-06	AURKA	DDX21	1e-06
ARAF	CECR6	1e-06	B3GNT9	DDX21	1e-06
C16orf74	CEL	1e-06	BAI2	DDX21	1e-06
CBR3	CELA1	1e-06	BDNF	DDX21	1e-06
AURKA	CELF2-AS2	1e-06	BHLHB9	DDX21	1e-06
CDKN1A	CELF3	1e-06	CHRND	DDX21	1e-06
ATG14	CELF4	1e-06	BCL2L13	DDX23	1e-06
ABL1	CELF5	1e-06	ARPC2	DDX24	1e-06
C14orf1	CELF6	1e-06	CASZ1	DDX28	1e-06
ALKBH3-AS1	CELSR3	1e-06	CLINT1	DDX31	1e-06
AMOTL2	CENPJ	1e-06	ATF1	DDX39A	1e-06
ATXN7	CENPJ	1e-06	ADK	DDX39B	1e-06
C10orf62	CENPJ	1e-06	COL6A3	DDX39B	1e-06
CDSN	CENPJ	1e-06	AKR1C1	DDX42	1e-06
ALKBH3-AS1	CEP104	1e-06	BCL2L13	DDX42	1e-06
AMPD2	CEP120	1e-06	APCDD1L-AS1	DDX43	1e-06
C22orf23	CEP120	1e-06	BCL2L13	DDX46	1e-06
CAMKK1	CEP120	1e-06	CALCOCO1	DDX49	1e-06
AMPD3	CEP128	1e-06	CMYA5	DDX49	1e-06
ATP1B1	CEP128	1e-06	CCDC43	DDX5	1e-06
ATXN10	CEP128	1e-06	CLINT1	DDX50	1e-06
BPTF	CEP128	1e-06	CLINT1	DDX51	1e-06
BRD2	CEP128	1e-06	BCL2L13	DDX53	1e-06
BUB1B	CEP128	1e-06	BCL2L13	DDX60L	1e-06
BZW2	CEP128	1e-06	BCL2L13	DECR2	1e-06
C22orf23	CEP128	1e-06	CLINT1	DEDD	1e-06
C9orf3	CEP128	1e-06	CNGA1	DEDD2	1e-06
CALM3	CEP128	1e-06	CNTN2	DEDD2	1e-06
CCDC25	CEP128	1e-06	ANXA2	DEF8	1e-06
ABL1	CEP135	1e-06	CLINT1	DEF8	1e-06
AMY1B	CEP135	1e-06	BCL2L13	DEFB1	1e-06
AMY1C	CEP135	1e-06	BCL2L13	DEFB124	1e-06
BTN2A1	CEP135	1e-06	CLNK	DEFB132	1e-06
C2orf16	CEP135	1e-06	C12orf44	DEGS1	1e-06
CCR7	CEP135	1e-06	CBR1	DEGS1	1e-06
CDC7	CEP135	1e-06	CTNNA1	DEGS1	1e-06
BCLAF1	CEP152	1e-06	AMMECR1L	DEK	1e-06
AKNAD1	CEP170	1e-06	AP5M1	DEK	1e-06
AMT	CEP170	1e-06	CCDC124	DEK	1e-06
ANKLE2	CEP170	1e-06	ACSL4	DENND1A	1e-06
ATF4	CEP170	1e-06	CDC37	DENND1B	1e-06
C22orf39	CEP170	1e-06	CAMKK1	DENND1C	1e-06
CARD9	CEP170	1e-06	CLINT1	DENND2C	1e-06
ADORA3	CEP170P1	1e-06	BAIAP2	DENND4A	1e-06
ALKBH3-AS1	CEP170P1	1e-06	ASH2L	DENND5B	1e-06
ASB10	CEP19	1e-06	ARHGAP6	DENND6B	1e-06
ASIP	CEP19	1e-06	BCL2L13	DENR	1e-06
ATAD5	CEP19	1e-06	CALCOCO2	DEPDC1B	1e-06
ATG16L1	CEP19	1e-06	AGO3	DERA	1e-06
BABAM1	CEP19	1e-06	CDKN2A	DERL3	1e-06
C22orf23	CEP19	1e-06	ACIN1	DES	1e-06
C8orf22	CEP19	1e-06	ARAF	DES	1e-06
CD200	CEP19	1e-06	CA5BP1	DES	1e-06
ARHGEF26-AS1	CEP290	1e-06	CAPN1	DES	1e-06
CALR3	CEP290	1e-06	CAPRIN2	DES	1e-06
ADAMTS13	CEP44	1e-06	CENPJ	DES	1e-06
BCDIN3D-AS1	CEP44	1e-06	APOL1	DET1	1e-06
BRS3	CEP44	1e-06	ASMT	DET1	1e-06
C10orf54	CEP44	1e-06	ATP2C1	DET1	1e-06
C10orf68	CEP44	1e-06	CACNA1C	DFFA	1e-06
CCDC146	CEP44	1e-06	CSNK2A2	DFNA5	1e-06
CD163	CEP44	1e-06	ATXN3	DGAT1	1e-06
CD248	CEP44	1e-06	AURKA	DGAT1	1e-06
CDX2	CEP44	1e-06	AGO3	DGCR9	1e-06
CELSR3	CEP44	1e-06	AURKA	DGKA	1e-06
C17orf62	CEP57	1e-06	BANP	DGKA	1e-06
ALKBH3-AS1	CEP63	1e-06	CCDC158	DGKA	1e-06
ATG10	CEP63	1e-06	CSNK1E	DGKA	1e-06
BCL2L13	CEP63	1e-06	CYFIP2	DGKA	1e-06
C4orf36	CEP63	1e-06	BIRC2	DGKH	1e-06
C9orf91	CEP63	1e-06	BMPR1A	DGKH	1e-06
CCSER1	CEP63	1e-06	CEP120	DGUOK	1e-06
CDC7	CEP63	1e-06	CDKL3	DHCR24	1e-06
CDH18	CEP63	1e-06	ATP2C1	DHFRL1	1e-06
CENPP	CEP63	1e-06	CEP135	DHPS	1e-06
CEP164	CEP63	1e-06	DDX39B	DHRS11	1e-06
CDC37	CEP70	1e-06	CEP128	DHRS13	1e-06
ADH4	CEP72	1e-06	ADSL	DHRS2	1e-06
ACTG1	CEP76	1e-06	CDC42	DHRS3	1e-06
ADM5	CEP89	1e-06	CEP135	DHRS4L1	1e-06
BRF1	CEP89	1e-06	CLN3	DHRS4L1	1e-06
C5orf45	CEP89	1e-06	BRWD1-IT2	DHRS7	1e-06
CCNB1IP1	CEP89	1e-06	CD63	DHRS7B	1e-06
CDH18	CEP89	1e-06	CDH23	DHRS7B	1e-06
ARHGAP10	CEPT1	1e-06	CNIH4	DHRSX	1e-06
CAV2	CER1	1e-06	CSDE1	DHRSX	1e-06
ATXN3	CERCAM	1e-06	CSDE1	DHX16	1e-06
ADPRH	CERK	1e-06	APPL1	DHX29	1e-06
ATG10	CERS2	1e-06	AKT1	DHX30	1e-06
CEP63	CES3	1e-06	CDH20	DHX36	1e-06
CAMSAP2	CES4A	1e-06	AEBP2	DHX9	1e-06
ANKRD33	CETN2	1e-06	ALDOA	DHX9	1e-06
CEP63	CETN2	1e-06	ANAPC10	DHX9	1e-06
ATG5	CETN3	1e-06	BCAM	DHX9	1e-06
AIM2	CETN4P	1e-06	BRSK2	DHX9	1e-06
AHCY	CFC1	1e-06	C2orf68	DHX9	1e-06
ATF3	CFH	1e-06	CXorf22	DHX9	1e-06
CD14	CFHR2	1e-06	DDX31	DHX9	1e-06
CD14	CFHR4	1e-06	DGCR14	DHX9	1e-06
ACTR3	CFL1	1e-06	CCT7	DIABLO	1e-06
AK2	CFL1	1e-06	COX11	DIABLO	1e-06
APOOL	CFL1	1e-06	CREB1	DIAPH1	1e-06
ARHGAP42	CFL1	1e-06	BCLAF1	DIAPH2	1e-06
ARL13B	CFL1	1e-06	C17orf62	DIAPH3	1e-06
BABAM1	CFL1P1	1e-06	BRD7	DIAPH3-AS1	1e-06
AKR1A1	CFLAR	1e-06	ADCY7	DICER1	1e-06
ATP6AP2	CFLAR	1e-06	C2orf15	DIDO1	1e-06
BAX	CFP	1e-06	CEP164	DIMT1	1e-06
ALDOA	CFTR	1e-06	CCDC36	DIO1	1e-06
ALKBH2	CFTR	1e-06	BID	DIO2	1e-06
ALKBH4	CFTR	1e-06	CAMKK1	DIO2	1e-06
ARHGAP11A	CFTR	1e-06	BAIAP2	DIO3	1e-06
C17orf47	CFTR	1e-06	CEP290	DIO3OS	1e-06
C22orf23	CFTR	1e-06	BAIAP2	DIP2A	1e-06
C9orf116	CFTR	1e-06	C2orf44	DIP2A	1e-06
CABLES2	CFTR	1e-06	ACTN3	DIP2C	1e-06
CARD8	CFTR	1e-06	CLTB	DIRC2	1e-06
CDH5	CFTR	1e-06	ALPK1	DIS3	1e-06
CACNB1	CGA	1e-06	ATRAID	DIS3	1e-06
CEP135	CGN	1e-06	BMPR1B	DIS3L	1e-06
ATL2	CGNL1	1e-06	AACSP1	DISC1	1e-06
ATG16L2	CGREF1	1e-06	ABHD11	DISC1	1e-06
B9D2	CHCHD4	1e-06	ACSL5	DISC1	1e-06
C19orf53	CHCHD4	1e-06	ACSM5	DISC1	1e-06
ASB12	CHCHD6	1e-06	ADAM20P1	DISC1	1e-06
CDC25A	CHCHD7	1e-06	ADM5	DISC1	1e-06
C11orf84	CHD8	1e-06	ANAPC10	DISC1	1e-06
ANAPC11	CHEK1	1e-06	ASB11	DISC1	1e-06
ANKRD65	CHEK1	1e-06	ASXL3	DISC1	1e-06
ANXA2	CHEK1	1e-06	ATP11C	DISC1	1e-06
AOC2	CHEK1	1e-06	ATP13A1	DISC1	1e-06
AP2A1	CHEK1	1e-06	ATP1A1OS	DISC1	1e-06
AP5Z1	CHEK1	1e-06	ATP5G1	DISC1	1e-06
APCDD1L	CHEK1	1e-06	ATP5SL	DISC1	1e-06
APOO	CHEK1	1e-06	ATP6V0E2	DISC1	1e-06
ARNTL2	CHEK1	1e-06	ATP6V1F	DISC1	1e-06
ARPC3	CHEK1	1e-06	ATP8B4	DISC1	1e-06
BAG6	CHEK1	1e-06	ATP8B5P	DISC1	1e-06
BAIAP2	CHEK1	1e-06	AZI1	DISC1	1e-06
C3orf17	CHEK1	1e-06	B3GAT3	DISC1	1e-06
CEP152	CHEK1	1e-06	B3GNT4	DISC1	1e-06
ABHD12B	CHEK2	1e-06	BANF1	DISC1	1e-06
CDKN1B	CHEK2P2	1e-06	BCL11A	DISC1	1e-06
BTBD3	CHFR	1e-06	BCL11B	DISC1	1e-06
ADAMTSL1	CHGB	1e-06	BCOR	DISC1	1e-06
ARRB1	CHI3L1	1e-06	BDKRB2	DISC1	1e-06
CHEK1	CHIC1	1e-06	C14orf119	DISC1	1e-06
BTBD9	CHIC2	1e-06	C16orf13	DISC1	1e-06
CHEK1	CHIC2	1e-06	C3orf55	DISC1	1e-06
CBX8	CHID1	1e-06	C6orf211	DISC1	1e-06
CDKN2B	CHID1	1e-06	C8orf12	DISC1	1e-06
ATF4	CHKA	1e-06	CDKN2C	DISC1	1e-06
AZI2	CHL1	1e-06	CLECL1	DISC1	1e-06
BACH1	CHL1	1e-06	CPED1	DISC1	1e-06
BCL9L	CHL1	1e-06	CRTC1	DISC1	1e-06
BIRC7	CHL1	1e-06	CSPG4	DISC1	1e-06
ATP7B	CHM	1e-06	CYP26A1	DISC1	1e-06
CCL17	CHM	1e-06	CYP4F12	DISC1	1e-06
ARHGAP28	CHMP2B	1e-06	DCAF4	DISC1	1e-06
BAK1	CHMP2B	1e-06	DDIT3	DISC1	1e-06
CCP110	CHMP2B	1e-06	DDR1	DISC1	1e-06
C14orf180	CHMP3	1e-06	DFNB59	DISC1	1e-06
ACD	CHMP4A	1e-06	DHRS4L1	DISC1	1e-06
BPNT1	CHMP4B	1e-06	CLTB	DISC2	1e-06
AMER3	CHMP5	1e-06	CCL5	DISP2	1e-06
APTX	CHMP5	1e-06	CERK	DKK1	1e-06
AR	CHMP5	1e-06	CCL14	DKK2	1e-06
ATM	CHMP5	1e-06	ALDOC	DKK4	1e-06
AXIN1	CHMP5	1e-06	ARVCF	DKKL1	1e-06
BAX	CHMP5	1e-06	BCOR	DKKL1	1e-06
BMP1	CHMP5	1e-06	BLNK	DLAT	1e-06
BMX	CHMP5	1e-06	DARS	DLAT	1e-06
C6orf100	CHMP5	1e-06	DHRS4L2	DLC1	1e-06
CALCOCO2	CHMP5	1e-06	DAXX	DLEU2L	1e-06
CAND1	CHMP5	1e-06	ANKLE1	DLG1	1e-06
CCDC151	CHMP5	1e-06	BAG2	DLG4	1e-06
CDK2	CHMP5	1e-06	CSF2RA	DLG5	1e-06
CDKN1A	CHMP5	1e-06	ALDOA	DLG5-AS1	1e-06
CDKN1B	CHMP5	1e-06	AKR1C4	DLGAP1	1e-06
CDKN2A	CHMP5	1e-06	ALKBH2	DLGAP1	1e-06
CEP120	CHMP5	1e-06	ANGPTL6	DLGAP1	1e-06
CEP128	CHMP5	1e-06	ANXA2P1	DLGAP1	1e-06
C20orf194	CHN2	1e-06	CCT2	DLGAP1-AS5	1e-06
ANGPT2	CHODL-AS1	1e-06	ALDH1L1	DLGAP4	1e-06
CEP128	CHORDC1	1e-06	ALOX15	DLGAP4	1e-06
ATG7	CHRFAM7A	1e-06	C2orf16	DLGAP4	1e-06
ADAMTS16	CHRM1	1e-06	CAMKMT	DLGAP5	1e-06
CEP63	CHRM3	1e-06	BCAS3	DLL1	1e-06
CDCA7L	CHRNA1	1e-06	CKS1B	DLX3	1e-06
ATG16L1	CHRNA10	1e-06	CALCOCO1	DMAP1	1e-06
ADAMTSL3	CHRNA3	1e-06	CARF	DMAP1	1e-06
ADNP	CHRNA7	1e-06	DENND2D	DMBT1	1e-06
ADAMTSL3	CHRNB1	1e-06	CITED2	DMC1	1e-06
CC2D2A	CHRNB3	1e-06	C5orf49	DMD	1e-06
AP1AR	CHRNB4	1e-06	CLASP2	DMD	1e-06
ATG16L1	CHTF8	1e-06	DKK4	DMD	1e-06
ATP6AP2	CHTOP	1e-06	CCDC13	DMP1	1e-06
CCDC88A	CHUK	1e-06	CYLC2	DMP1	1e-06
C2orf69	CIB3	1e-06	CPT1A	DMPK	1e-06
AQP4	CIC	1e-06	ARAF	DMRTA2	1e-06
BLK	CIC	1e-06	CAPZA1	DMTN	1e-06
ARMC6	CIDEB	1e-06	CSDE1	DMTN	1e-06
CD93	CINP	1e-06	CTBP2	DMTN	1e-06
CEP63	CIRH1A	1e-06	CAPSL	DMWD	1e-06
ALG11	CISH	1e-06	ATP6V1C1	DMXL1	1e-06
CAV2	CISH	1e-06	CPT1A	DMXL2	1e-06
CCDC42	CISH	1e-06	BUB3	DNAAF2	1e-06
CCDC70	CISH	1e-06	ANP32B	DNAAF3	1e-06
CDKN2C	CIT	1e-06	ATG16L1	DNAAF3	1e-06
ATRX	CITED1	1e-06	CEP135	DNAH11	1e-06
B3GALT6	CITED1	1e-06	CEP104	DNAH2	1e-06
B4GALT3	CITED1	1e-06	C9orf3	DNAH6	1e-06
BAI2	CITED1	1e-06	DCX	DNAH6	1e-06
C6orf147	CITED1	1e-06	CSF1R	DNAH7	1e-06
C8orf34	CITED1	1e-06	C10orf32	DNAJA1	1e-06
C9orf142	CITED1	1e-06	C3orf18	DNAJA1	1e-06
CCZ1	CITED1	1e-06	DHX40	DNAJA1	1e-06
CHMP5	CITED1	1e-06	CHRD	DNAJA1P5	1e-06
APOL2	CITED2	1e-06	ACTA2	DNAJA2	1e-06
BIRC2	CKAP5	1e-06	ANP32B	DNAJA3	1e-06
BMPER	CKAP5	1e-06	ANKRD23	DNAJA4	1e-06
BTF3	CKAP5	1e-06	BMP10	DNAJA4	1e-06
C11orf57	CKAP5	1e-06	COL21A1	DNAJA4	1e-06
C6orf106	CKAP5	1e-06	B3GNT9	DNAJB1	1e-06
ABL1	CKB	1e-06	ALKBH2	DNAJB11	1e-06
ADRM1	CKB	1e-06	ASB3	DNAJB11	1e-06
ANKRD20A9P	CKB	1e-06	APH1B	DNAJB2	1e-06
APAF1	CKB	1e-06	CHRNG	DNAJB5	1e-06
AR	CKB	1e-06	ANKLE1	DNAJB6	1e-06
ARAF	CKB	1e-06	ANKLE2	DNAJB6	1e-06
ARF3	CKB	1e-06	ARCN1	DNAJB6	1e-06
ARHGAP25	CKB	1e-06	ARHGEF25	DNAJB6	1e-06
ARHGAP36	CKB	1e-06	ARIH1	DNAJB6	1e-06
ARMC7	CKB	1e-06	ARL14EP	DNAJB6	1e-06
ARRB1	CKB	1e-06	ARL4C	DNAJB6	1e-06
ARRB2	CKB	1e-06	BHLHB9	DNAJB6	1e-06
ASB3	CKB	1e-06	DFNA5	DNAJB6	1e-06
ASB7	CKB	1e-06	APC2	DNAJB7	1e-06
ATF3	CKB	1e-06	CDKN2A	DNAJC12	1e-06
ATL2	CKB	1e-06	DNAJB11	DNAJC13	1e-06
ATP2A2	CKB	1e-06	CDK13	DNAJC14	1e-06
ATXN1	CKB	1e-06	APC2	DNAJC15	1e-06
C15orf38-AP3S2	CKB	1e-06	ANLN	DNAJC24	1e-06
C7orf13	CKB	1e-06	BHLHE40	DNAJC25	1e-06
C7orf33	CKB	1e-06	DAP3	DNAJC25	1e-06
C7orf55	CKB	1e-06	AXIN1	DNAJC25-GNG10	1e-06
CASP3	CKB	1e-06	CASP3	DNAJC27-AS1	1e-06
CCDC88A	CKB	1e-06	BLID	DNAJC5G	1e-06
CDC25C	CKB	1e-06	ATP2C1	DNAJC6	1e-06
CDK16	CKB	1e-06	ANKRD20A9P	DNAJC7	1e-06
CEP19	CKB	1e-06	ARHGEF25	DNAJC7	1e-06
CKAP5	CKMT1B	1e-06	CCNT2	DNAJC7	1e-06
BATF	CLASP2	1e-06	ARAF	DNASE1L1	1e-06
CARD9	CLCA2	1e-06	AMBRA1	DNASE2B	1e-06
CAPRIN1	CLCA3P	1e-06	CDH13	DNASE2B	1e-06
CKAP5	CLCF1	1e-06	CMTM5	DNASE2B	1e-06
C11orf57	CLCN2	1e-06	COPS7A	DNASE2B	1e-06
CCBL2	CLCN2	1e-06	ARRB2	DND1	1e-06
ANKHD1	CLCN3	1e-06	BMF	DNM1	1e-06
C15orf48	CLCN3	1e-06	CERS1	DNM1	1e-06
CEP128	CLCN5	1e-06	CEP85L	DNM2	1e-06
CFLAR	CLCN5	1e-06	CBX3	DNM3OS	1e-06
CARKD	CLCN7	1e-06	AKD2	DNMT1	1e-06
ANGPT2	CLDN18	1e-06	CGN	DNPEP	1e-06
CAPRIN1	CLDN19	1e-06	ADAMTSL3	DNTT	1e-06
CEP152	CLDN4	1e-06	CCDC12	DNTTIP1	1e-06
CIRH1A	CLDN4	1e-06	DKC1	DNTTIP1	1e-06
ANGPT2	CLDN8	1e-06	ANG	DOCK1	1e-06
BRD7	CLDN9	1e-06	ANKFN1	DOCK1	1e-06
ADD1	CLEC16A	1e-06	CDKN1A	DOCK3	1e-06
ATG16L1	CLEC1A	1e-06	CETP	DOCK4-AS1	1e-06
C11orf57	CLEC1B	1e-06	C19orf77	DOCK5	1e-06
BAG2	CLEC3B	1e-06	CD1C	DOCK5	1e-06
C11orf57	CLEC4D	1e-06	CHST9	DOCK7	1e-06
AZI1	CLEC7A	1e-06	DAZAP2	DOCK7	1e-06
CARKD	CLHC1	1e-06	CD37	DOCK8	1e-06
AR	CLIC2	1e-06	CGN	DOCK8	1e-06
C9orf9	CLIC2	1e-06	ADAM32	DOK2	1e-06
CCAR2	CLIC2	1e-06	ARL5B	DOK2	1e-06
CEP104	CLIC2	1e-06	CNIH4	DOK3	1e-06
CEP63	CLIC2	1e-06	CXorf56	DOK3	1e-06
ATG10	CLIP4	1e-06	DAZAP2	DOK3	1e-06
ADAMTSL3	CLK1	1e-06	CALM3	DOK5	1e-06
C4A	CLK1	1e-06	ARRDC2	DOK7	1e-06
ARHGDIA	CLK2	1e-06	BCCIP	DOLPP1	1e-06
ATG16L1	CLK2	1e-06	CREM	DOPEY1	1e-06
C19orf57	CLK2	1e-06	DNMT1	DOPEY1	1e-06
ALYREF	CLK2P	1e-06	CASP3	DPCR1	1e-06
AR	CLK2P	1e-06	BCLAF1	DPH1	1e-06
B4GALNT2	CLK2P	1e-06	CCDC91	DPH2	1e-06
BRCA1	CLK2P	1e-06	CLINT1	DPH6	1e-06
CCND1	CLK2P	1e-06	AGO3	DPH7	1e-06
CIITA	CLK2P	1e-06	CLINT1	DPM1	1e-06
CIDECP	CLK3	1e-06	DAPK3	DPP3	1e-06
BAHD1	CLLU1	1e-06	CLINT1	DPP7	1e-06
BTBD1	CLN3	1e-06	AGO3	DPP8	1e-06
CLN3	CLN6	1e-06	CLINT1	DPP8	1e-06
CC2D2A	CLN8	1e-06	CDK2	DPRXP4	1e-06
AVPR2	CLNS1A	1e-06	CDC26	DPT	1e-06
ATG5	CLOCK	1e-06	CDC26	DPY19L2P1	1e-06
ANKRD13D	CLPB	1e-06	ANXA7	DPY19L2P2	1e-06
A2ML1	CLRN3	1e-06	AGO3	DPY19L3	1e-06
ANKRD28	CLRN3	1e-06	AGO3	DPY30	1e-06
ARMC6	CLRN3	1e-06	CALCOCO2	DPYD	1e-06
ATG13	CLSPN	1e-06	DDAH1	DPYSL2	1e-06
CEP89	CLSTN1	1e-06	CDK2	DPYSL3	1e-06
CIZ1	CLTA	1e-06	AGO3	DR1	1e-06
ANLN	CLTB	1e-06	CLDN20	DRAP1	1e-06
ACP1	CLTC	1e-06	CDC26	DRD2	1e-06
ALKBH5	CLTC	1e-06	CDC26	DRD5	1e-06
CAMKK2	CLTC	1e-06	BCDIN3D-AS1	DRG1	1e-06
ALKBH3-AS1	CLU	1e-06	CCNA2	DRG2	1e-06
ANKRD2	CLU	1e-06	BCDIN3D	DROSHA	1e-06
C12orf44	CLUHP3	1e-06	DNM1	DSC2	1e-06
ARF3	CMPK1	1e-06	CDC27	DSCAM	1e-06
ACP6	CMTM3	1e-06	CDC26	DSCAM-AS1	1e-06
CLK2P	CMTM5	1e-06	CLINT1	DSCAM-IT1	1e-06
AAMDC	CMTM6	1e-06	ARRB2	DSCAML1	1e-06
ANP32E	CMYA5	1e-06	ATG7	DSCC1	1e-06
CARD9	CNBD1	1e-06	CLINT1	DSCR3	1e-06
BUB1B	CNGA4	1e-06	AMPD2	DSG3	1e-06
CD14	CNGA4	1e-06	CHMP1A	DSG3	1e-06
CD14	CNIH2	1e-06	CDK2	DSG4	1e-06
AKT1	CNIH3	1e-06	BBIP1	DSN1	1e-06
ABL1	CNIH4	1e-06	C5orf15	DSN1	1e-06
ARRB2	CNIH4	1e-06	CCNDBP1	DSN1	1e-06
CLCN1	CNIH4	1e-06	CLINT1	DSN1	1e-06
CLRN1-AS1	CNIH4	1e-06	COX6A1	DSN1	1e-06
CMPK1	CNIH4	1e-06	AQP2	DSP	1e-06
ABCC3	CNKSR1	1e-06	DMD	DSP	1e-06
CD14	CNKSR2	1e-06	DNAJC19	DSP	1e-06
CACNB3	CNN3	1e-06	DPF3	DSP	1e-06
B9D2	CNNM2	1e-06	CDC26	DSPP	1e-06
CBX2	CNNM2	1e-06	AGO3	DST	1e-06
CASP10	CNOT1	1e-06	CYLC1	DST	1e-06
CC2D2A	CNOT6L	1e-06	DNAJC9-AS1	DST	1e-06
BASP1	CNOT7	1e-06	BTN2A2	DSTN	1e-06
CD14	CNPY1	1e-06	CLUAP1	DSTYK	1e-06
CD14	CNPY4	1e-06	CDKN1A	DTHD1	1e-06
ARHGAP5-AS1	CNST	1e-06	ARPC4	DTNA	1e-06
ANKRD28	CNTF	1e-06	CDC26	DTNA	1e-06
BLID	CNTNAP3	1e-06	CEP63	DTNB	1e-06
CEP63	CNTNAP4	1e-06	BCAR1	DTNBP1	1e-06
ADARB1	CNTRL	1e-06	CCDC107	DTNBP1	1e-06
AGAP3	CNTRL	1e-06	CTRL	DTNBP1	1e-06
ATP10B	CNTRL	1e-06	AK3	DTWD2	1e-06
ATXN10	CNTRL	1e-06	CLINT1	DTX3	1e-06
BTNL2	CNTRL	1e-06	CCNG1	DTYMK	1e-06
C1GALT1	CNTRL	1e-06	CLINT1	DTYMK	1e-06
CNKSR3	CNTRL	1e-06	CLINT1	DUOXA1	1e-06
CNNM1	CNTRL	1e-06	CLINT1	DUOXA2	1e-06
CCDC153	CNTROB	1e-06	CDK5	DUS2	1e-06
CCT6B	CNTROB	1e-06	ATG12	DUS3L	1e-06
CLIC2	CNTROB	1e-06	B3GNT4	DUSP1	1e-06
BACE2	COA3	1e-06	BICD1	DUSP1	1e-06
CEP63	COA3	1e-06	ACER2	DUSP2	1e-06
AGO2	COA5	1e-06	CC2D2A	DUSP22	1e-06
AR	COA5	1e-06	BAX	DUSP26	1e-06
ASS1	COA5	1e-06	CDC42	DUSP27	1e-06
BCL2L1	COA5	1e-06	C6orf136	DUSP28	1e-06
C1orf189	COA5	1e-06	CMIP	DUSP5P1	1e-06
CCDC22	COG2	1e-06	CSDE1	DUSP5P1	1e-06
CD99	COG5	1e-06	DDX47	DUSP6	1e-06
CLIC4	COG7	1e-06	BAIAP2	DUX4L4	1e-06
ACD	COL20A1	1e-06	CDK2AP2	DUX4L6	1e-06
ATG16L1	COL26A1	1e-06	CCDC6	DUX4L7	1e-06
CEP44	COL4A3BP	1e-06	ANXA11	DYDC2	1e-06
CCDC69	COL6A3	1e-06	CLINT1	DYM	1e-06
CHMP5	COL6A3	1e-06	C4BPB	DYNC1H1	1e-06
CEP164	COLCA1	1e-06	DOCK9	DYNC1H1	1e-06
ARHGAP31	COLEC10	1e-06	ADAMTS8	DYNC1I1	1e-06
CBL	COLEC10	1e-06	AOAH	DYNC1I1	1e-06
CCDC152	COLQ	1e-06	BEAN1	DYNC1I1	1e-06
C22orf23	COMMD1	1e-06	DLC1	DYNC1I1	1e-06
CEP135	COMMD1	1e-06	A1BG	DYNC1I2	1e-06
BTBD16	COMMD2	1e-06	APP	DYNC1I2	1e-06
C22orf23	COMMD2	1e-06	DNAH12L	DYNC1LI1	1e-06
C22orf23	COMMD3	1e-06	CHMP1A	DYNC1LI2	1e-06
C10orf90	COMMD5	1e-06	CD79B	DYNLL1	1e-06
C1orf158	COMMD5	1e-06	CYLD	DYNLL1	1e-06
C1orf180	COMMD5	1e-06	DNAJC21	DYNLL1	1e-06
C22orf23	COMMD5	1e-06	DOK4	DYNLL1	1e-06
C2orf73	COMMD5	1e-06	CFL2	DYNLL2	1e-06
C7orf57	COMMD5	1e-06	CCDC112	DYRK1A	1e-06
CEP76	COMMD5	1e-06	CELP	DYRK1A	1e-06
C11orf57	COMMD7	1e-06	BTBD17	DYRK1B	1e-06
BDH1	COMMD8	1e-06	C14orf166B	DYRK1B	1e-06
C20orf26	COMMD8	1e-06	CDCP2	DYRK1B	1e-06
C22orf23	COMMD8	1e-06	DBNL	DYRK2	1e-06
CEP41	COMMD8	1e-06	ANXA2	DYRK3	1e-06
C10orf95	COMMD9	1e-06	AKR1C1	DYSF	1e-06
C11orf30	COMMD9	1e-06	AKR1C2	DYSF	1e-06
C11orf44	COMMD9	1e-06	BLOC1S1	DYSF	1e-06
C11orf54	COMMD9	1e-06	C9orf153	DYX1C1	1e-06
C11orf57	COMMD9	1e-06	CES4A	DYX1C1	1e-06
C22orf23	COMMD9	1e-06	CLDN6	DYX1C1	1e-06
C2orf42	COMMD9	1e-06	CLLU1	DYX1C1	1e-06
C2orf49	COMMD9	1e-06	CLLU1OS	DYX1C1	1e-06
BASP1P1	COPA	1e-06	COMMD9	DYX1C1	1e-06
CAPN1	COPA	1e-06	CPNE4	DYX1C1	1e-06
ALDH3B2	COPB1	1e-06	CPS1	DYX1C1	1e-06
ALKBH3-AS1	COPB1	1e-06	CRB3	DYX1C1	1e-06
ANKRD20A5P	COPB1	1e-06	CRIM1	DYX1C1	1e-06
ANKRD30B	COPB1	1e-06	CRISP2	DYX1C1	1e-06
ATRNL1	COPB1	1e-06	CSF1R	DYX1C1	1e-06
CD209	COPB1	1e-06	CSF2	DYX1C1	1e-06
CDH9	COPB1	1e-06	CSMD2	DYX1C1	1e-06
CDK7	COPB1	1e-06	CST4	DYX1C1	1e-06
ATP1A1	COPE	1e-06	CST5	DYX1C1	1e-06
CLRN1-AS1	COPG1	1e-06	CT45A1	DYX1C1	1e-06
ASB3	COPS3	1e-06	CTDNEP1	DYX1C1	1e-06
ARHGEF12	COPS4	1e-06	CTPS2	DYX1C1	1e-06
C21orf128	COPS5	1e-06	CTSH	DYX1C1	1e-06
CAMTA1	COPS5	1e-06	CTSK	DYX1C1	1e-06
CCDC135	COPS5	1e-06	CYP2C8	DYX1C1	1e-06
CCR10	COPS5	1e-06	CYP4F62P	DYX1C1	1e-06
ANKRD34C	COPS6	1e-06	CYSTM1	DYX1C1	1e-06
ACD	COPS7A	1e-06	DCAF4L1	DYX1C1	1e-06
CAPZA1	COPS7A	1e-06	DCST1	DYX1C1	1e-06
ACTG1	COPS8	1e-06	DEFB116	DYX1C1	1e-06
CEP89	COQ2	1e-06	DEGS1	DYX1C1	1e-06
BAHD1	COQ7	1e-06	DENND5B-AS1	DYX1C1	1e-06
ARRB2	CORIN	1e-06	DLG2	DYX1C1	1e-06
ARHGAP4	CORO1A	1e-06	DPY19L2P4	DYX1C1	1e-06
ARPC5	CORO1A	1e-06	DPYSL5	DYX1C1	1e-06
CASP6	CORO1B	1e-06	DTNA	DYX1C1	1e-06
CHST7	CORO2A	1e-06	DYDC2	DYX1C1	1e-06
AHCYL2	CORO6	1e-06	AKAP9	E2F3	1e-06
CHI3L2	CORO7	1e-06	ALB	E2F3	1e-06
ALKBH3-AS1	COTL1	1e-06	BMS1P17	E2F3	1e-06
CEP76	COX10	1e-06	BMS1P18	E2F3	1e-06
ABL1	COX15	1e-06	C15orf54	E2F3	1e-06
BAK1	COX19	1e-06	DGKB	E2F3	1e-06
ATG16L1	COX4I1	1e-06	ASPH	E2F6	1e-06
BCL2L1	COX5A	1e-06	BCL2L1	E2F6	1e-06
AGO1	COX6B1	1e-06	CD86	E2F6	1e-06
CLDN15	COX6C	1e-06	CDC14C	E2F6	1e-06
CAPZA2	COX7B	1e-06	ANGPT2	EAF1	1e-06
ATG16L1	CPA2	1e-06	CRX	EAF1	1e-06
AHI1	CPA3	1e-06	DAZAP2	EAF1	1e-06
ATG16L1	CPA4	1e-06	CBX8	EAPP	1e-06
ATG16L1	CPA6	1e-06	CENPJ	EARS2	1e-06
ANLN	CPB1	1e-06	CNIH4	EBAG9	1e-06
ARHGAP9	CPB2	1e-06	CST2	EBF1	1e-06
ATG16L1	CPB2-AS1	1e-06	ATG12	EBNA1BP2	1e-06
APTX	CPD	1e-06	APAF1	ECD	1e-06
ASXL1	CPE	1e-06	BRCA1	ECD	1e-06
CCDC74B	CPLX2	1e-06	BST2	ECD	1e-06
CC2D2A	CPLX3	1e-06	CCDC181	ECD	1e-06
ATG16L1	CPM	1e-06	DIRAS3	ECD	1e-06
ATP5G1	CPNE2	1e-06	DYX1C1	ECD	1e-06
ATG13	CPNE3	1e-06	ACSF3	ECE2	1e-06
CASP1	CPNE5	1e-06	BAIAP2	ECE2	1e-06
ATG13	CPNE6	1e-06	DPYSL2	ECE2	1e-06
ACTB	CPNE9	1e-06	ACLY	ECH1	1e-06
ATG16L1	CPOX	1e-06	ALG1L9P	ECHS1	1e-06
APOM	CPPED1	1e-06	BHLHB9	ECHS1	1e-06
ARHGAP6	CPPED1	1e-06	BMP10	ECHS1	1e-06
BCL2L11	CPS1	1e-06	CORO6	ECHS1	1e-06
COA5	CPS1	1e-06	CRTC3	ECHS1	1e-06
COG7	CPS1	1e-06	CSF1	ECHS1	1e-06
COL23A1	CPS1	1e-06	DPYSL2	ECI2	1e-06
ATG16L1	CPS1-IT1	1e-06	AGO2	ECSIT	1e-06
CEP135	CPSF3L	1e-06	CLINT1	ECSIT	1e-06
ATG16L1	CPSF7	1e-06	DDC	ECT2L	1e-06
CD2BP2	CPT1A	1e-06	ARRB1	EDA2R	1e-06
AZI2	CPVL	1e-06	CCNG1	EDARADD	1e-06
CEP44	CR1L	1e-06	ASAP1-IT1	EDC3	1e-06
ATG13	CRABP2	1e-06	CHCHD7	EDC3	1e-06
ATG16L1	CRABP2	1e-06	CXorf38	EDC3	1e-06
ARRDC4	CRAT	1e-06	CDC5L	EDN1	1e-06
[truncated: 37,850 more rows]

## Sheet: S1D_pathway
S1D Table. Pathways and their corresponding genes at the first and second infection stages
First infection stage			Second infection stage
Enriched Gene Sets of HVCP interacting with EBV proteins	z-score	Genes	Enriched Gene Sets of HVCP interacting with EBV proteins	z-score	Genes
'NABA_MATRISOME_ASSOCIATED'	1.88736	11	'REACTOME_IMMUNE_SYSTEM'	5.17214	23
'KEGG_P53_SIGNALING_PATHWAY'	2.31827	8	'REACTOME_SIGNALING_BY_GPCR'	5.02896	18
'BIOCARTA_HIVNEF_PATHWAY'	3.01062	6	'REACTOME_ADAPTIVE_IMMUNE_SYSTEM'	5.49725	14
'PID_HIV_NEF_PATHWAY'	3.51465	5	'REACTOME_DEVELOPMENTAL_BIOLOGY'	5.49725	11
'BIOCARTA_CBL_PATHWAY'	1.78987	4	'KEGG_NEUROTROPHIN_SIGNALING_PATHWAY'	3.64325	8
'PID_ER_NONGENOMIC_PATHWAY'	1.76828	4	'REACTOME_SIGNALLING_BY_NGF'	5.02896	7
'PID_AVB3_INTEGRIN_PATHWAY'	1.75974	4	'REACTOME_NGF_SIGNALLING_VIA_TRKA_FROM_THE_PLASMA_MEMBRANE'	5.49725	6
'KEGG_ANTIGEN_PROCESSING_AND_PRESENTATION'	2.33571	3	'REACTOME_L1CAM_INTERACTIONS'	3.72993	6
'BIOCARTA_FAS_PATHWAY'	2.28387	3	'KEGG_WNT_SIGNALING_PATHWAY'	5.49725	5
'KEGG_GAP_JUNCTION'	2.21646	3	'PID_ERBB1_DOWNSTREAM_PATHWAY'	5.49725	5
'ST_GA12_PATHWAY'	2.21022	3	'REACTOME_SIGNALING_BY_THE_B_CELL_RECEPTOR_BCR'	5.02896	5
'KEGG_LYSOSOME'	2.16376	3	'REACTOME_METABOLISM_OF_RNA'	5.49725	4
'PID_TGFBR_PATHWAY'	2.12938	3	'BIOCARTA_KERATINOCYTE_PATHWAY'	5.49725	4
'KEGG_MELANOMA'	2.0999	3	'REACTOME_CELL_CYCLE'	5.49725	4
'REACTOME_REGULATION_OF_MITOTIC_CELL_CYCLE'	2.04724	3	'KEGG_FOCAL_ADHESION'	5.49725	4
